# Supplementary material for: Pancancer modelling predicts the context-specific impact of somatic mutations on transcriptional programs
Source: Nat Commun. 2017 Jan 31;8:14249. doi: 10.1038/ncomms14249 (PMC5290314; doi:10.1038/ncomms14249)
Supplement: Supplementary Data 1 — Significance analysis (permutation test) - left tailed and right tailed p-values for each transcription factor (TF) and (phospho) protein activities for each cancer type. [file ncomms14249-s2.xlsx]

## Sheet: Note
Suppmentary Data 1
TFa_blca: Inferred TF activities of patients for TCGA bladder urothelial carcinoma (BLCA)
perm-P-left-tailed-TFa-blca: Significance analysis (permutation test) - left tailed p-values of each TF for BLCA
perm-P-right-tailed-TFa-blca: Significance analysis (permutation test) - right tailed p-values of each TF for BLCA
TFa_brca: Inferred TF activities of patients for TCGA breast cancer (BRCA)
perm-P-left-tailed-TFa-brca: Significance analysis (permutation test) - left tailed p-values of each TF for BRCA
perm-P-right-tailed-TFa-brca: Significance analysis (permutation test) - right tailed p-values of each TF for BRCA
TFa_coadread: Inferred TF activities of patients for TCGA colorectal adenocarcinoma (COADREAD)
perm-P-left-tailed-TFa-coadread: Significance analysis (permutation test) - left tailed p-values of each TF for COADREAD
perm-P-right-tailed-TFa-coadread: Significance analysis (permutation test) - right tailed p-values of each TF for COADREAD
TFa_gbm: Inferred TF activities of patients for TCGA glioblastoma multiforme (GBM)
perm-P-left-tailed-TFa-gbm: Significance analysis (permutation test) - left tailed p-values of each TF for GBM
perm-P-right-tailed-TFa-gbm: Significance analysis (permutation test) - right tailed p-values of each TF for GBM
TFa_hnsc: Inferred TF activities of patients for TCGA head and neck squamous carcinoma (HNSC)
perm-P-left-tailed-TFa-hnsc: Significance analysis (permutation test) - left tailed p-values of each TF for HNSC
perm-P-right-tailed-TFa-hnsc: Significance analysis (permutation test) - right tailed p-values of each TF for HNSC
TFa_kirc: Inferred TF activities of patients for TCGA kidney renal cell clear carcinoma (KIRC)
perm-P-left-tailed-TFa-kirc: Significance analysis (permutation test) - left tailed p-values of each TF for KIRC
perm-P-right-tailed-TFa-kirc: Significance analysis (permutation test) - right tailed p-values of each TF for KIRC
TFa_luad: Inferred TF activities of patients for TCGA lung adenocarcinoma (LUAD)
perm-P-left-tailed-TFa-luad: Significance analysis (permutation test) - left tailed p-values of each TF for LUAD
perm-P-right-tailed-TFa-luad: Significance analysis (permutation test) - right tailed p-values of each TF for LUAD
TFa_lusc: Inferred TF activities of patients for TCGA lung squamous cell carcinoma (LUSC)
perm-P-left-tailed-TFa-lusc: Significance analysis (permutation test) - left tailed p-values of each TF for LUSC
perm-P-right-tailed-TFa-lusc: Significance analysis (permutation test) - right tailed p-values of each TF for LUSC
TFa_ov: Inferred TF activities of patients for TCGA ovarian carcinoma (OV)
perm-P-left-tailed-TFa-ov: Significance analysis (permutation test) - left tailed p-values of each TF for OV
perm-P-right-tailed-TFa-ov: Significance analysis (permutation test) - right tailed p-values of each TF for OV
TFa_prad: Inferred TF activities of patients for TCGA prostate cancer (PRAD)
perm-P-left-tailed-TFa-prad: Significance analysis (permutation test) - left tailed p-values of each TF for PRAD
perm-P-right-tailed-TFa-prad: Significance analysis (permutation test) - right tailed p-values of each TF for PRAD
TFa_ucec: Inferred TF activities of patients for TCGA uterine corpus endometrial carcinoma (UCEC)
perm-P-left-tailed-TFa-ucec: Significance analysis (permutation test) - left tailed p-values of each TF for UCEC
perm-P-right-tailed-TFa-ucec: Significance analysis (permutation test) - right tailed p-values of each TF for UCEC
TFa_ucs: Inferred TF activity of patients for TCGA uterine carcinosarcoma (UCS)
perm-P-left-tailed-TFa-ucs: Significance analysis (permutation test) - left tailed p-values of each TF for UCS
perm-P-right-tailed-TFa-ucs: Significance analysis (permutation test) - right tailed p-values of each TF for UCS
Pa_blca: Inferred (phospho)protein activities of patients for TCGA bladder urothelial carcinoma (BLCA)
perm-P-left-tailed-Pa-blca: Significance analysis (permutation test) - left tailed p-values of each (phospho)protein for BLCA
perm-P-right-tailed-Pa-blca: Significance analysis (permutation test) - right tailed p-values of each (phospho)protein for BLCA
Pa_brca: Inferred (phospho)protein activities of patients for TCGA breast cancer (BRCA)
perm-P-left-tailed-Pa-brca: Significance analysis (permutation test) - left tailed p-values of each (phospho)protein for BRCA
perm-P-right-tailed-Pa-brca: Significance analysis (permutation test) - right tailed p-values of each (phospho)protein for BRCA
Pa_coadread: Inferred (phospho)protein activities of patients for TCGA colorectal adenocarcinoma (COADREAD)
perm-P-left-tailed-Pa-coadread: Significance analysis (permutation test) - left tailed p-values of each (phospho)protein for COADREAD
perm-P-right-tailed-Pa-coadread: Significance analysis (permutation test) - right tailed p-values of each (phospho)protein for COADREAD
Pa_gbm: Inferred (phospho)protein activities of patients for TCGA glioblastoma multiforme (GBM)
perm-P-left-tailed-Pa-gbm: Significance analysis (permutation test) - left tailed p-values of each (phospho)protein for GBM
perm-P-right-tailed-Pa-gbm: Significance analysis (permutation test) - right tailed p-values of each (phospho)protein for GBM
TFa_hnsc: Inferred TF activities of patients for TCGA head and neck squamous carcinoma (HNSC)
perm-P-left-tailed-Pa-hnsc: Significance analysis (permutation test) - left tailed p-values of each (phospho)protein for HNSC
perm-P-right-tailed-Pa-hnsc: Significance analysis (permutation test) - right tailed p-values of each (phospho)protein for HNSC
Pa_kirc: Inferred (phospho)protein activities of patients for TCGA kidney renal cell clear carcinoma (KIRC)
perm-P-left-tailed-Pa-kirc: Significance analysis (permutation test) - left tailed p-values of each (phospho)protein for KIRC
perm-P-right-tailed-Pa-kirc: Significance analysis (permutation test) - right tailed p-values of each (phospho)protein for KIRC
Pa_luad: Inferred (phospho)protein activities of patients for TCGA lung adenocarcinoma (LUAD)
perm-P-left-tailed-Pa-luad: Significance analysis (permutation test) - left tailed p-values of each (phospho)protein for LUAD
perm-P-right-tailed-Pa-luad: Significance analysis (permutation test) - right tailed p-values of each (phospho)protein for LUAD
Pa_lusc: Inferred (phospho)protein activities of patients for TCGA lung squamous cell carcinoma (LUSC)
perm-P-left-tailed-Pa-lusc: Significance analysis (permutation test) - left tailed p-values of each (phospho)protein for LUSC
perm-P-right-tailed-Pa-lusc: Significance analysis (permutation test) - right tailed p-values of each (phospho)protein for LUSC
Pa_ov: Inferred (phospho)protein activities of patients for TCGA ovarian carcinoma (OV)
perm-P-left-tailed-Pa-ov: Significance analysis (permutation test) - left tailed p-values of each (phospho)protein for OV
perm-P-right-tailed-Pa-ov: Significance analysis (permutation test) - right tailed p-values of each (phospho)protein for OV
Pa_prad: Inferred (phospho)protein activities of patients for TCGA prostate cancer (PRAD)
perm-P-left-tailed-Pa-prad: Significance analysis (permutation test) - left tailed p-values of each (phospho)protein for PRAD
perm-P-right-tailed-Pa-prad: Significance analysis (permutation test) - right tailed p-values of each (phospho)protein for PRAD
Pa_ucec: Inferred (phospho)protein activities of patients for TCGA uterine corpus endometrial carcinoma (UCEC)
perm-P-left-tailed-Pa-ucec: Significance analysis (permutation test) - left tailed p-values of each (phospho)protein for UCEC
perm-P-right-tailed-Pa-ucec: Significance analysis (permutation test) - right tailed p-values of each (phospho)protein for UCEC
TFa_ucs: Inferred (phospho)protein activity of patients for TCGA uterine carcinosarcoma (UCS)
perm-P-left-tailed-Pa-ucs: Significance analysis (permutation test) - left tailed p-values of each (phospho)protein for UCS
perm-P-right-tailed-Pa-ucs: Significance analysis (permutation test) - right tailed p-values of each (phospho)protein for UCS

## Sheet: TFa_blca
TFa_blca: Inferred TF activities of patients for TCGA bladder urothelial carcinoma (BLCA)
	TCGA-DK-A2I4	TCGA-BT-A2LD	TCGA-FD-A3B7	TCGA-FD-A3B8	TCGA-FD-A3B6	TCGA-FD-A3B5	TCGA-GC-A3BM	TCGA-DK-A3IL	TCGA-G2-A3IB	TCGA-G2-A3IE	TCGA-DK-A3IT	TCGA-DK-A3IK	TCGA-DK-A3IQ	TCGA-CU-A3KJ	TCGA-BL-A3JM	TCGA-GV-A3JZ	TCGA-GV-A3JW	TCGA-GV-A3JV	TCGA-GD-A3OQ	TCGA-BT-A3PJ	TCGA-CF-A3MG	TCGA-CF-A3MF	TCGA-GC-A3I6	TCGA-CF-A3MI	TCGA-CF-A3MH	TCGA-FD-A3NA	TCGA-FD-A3N5	TCGA-FD-A3N6	TCGA-GD-A3OS	TCGA-GD-A3OP	TCGA-BT-A3PH	TCGA-GV-A3QI	TCGA-GV-A3QG	TCGA-GV-A3QH	TCGA-BT-A3PK	TCGA-CU-A3QU	TCGA-FD-A3SL	TCGA-FD-A3SP	TCGA-E7-A3X6	TCGA-FD-A3SN	TCGA-FD-A3SO	TCGA-FD-A3SQ	TCGA-FD-A3SJ	TCGA-FD-A3SM	TCGA-FD-A3SR	TCGA-FD-A3SS	TCGA-BT-A42C	TCGA-GV-A3QF	TCGA-K4-A3WV
TCF3	-0.00463081	0.379332	0.740016	0.608674	0.111648	0.0444054	-0.321254	-0.689398	0.696911	-0.405958	-0.300459	-0.27241	0.24355	0.413624	0.0485455	-1.24235	-0.293347	-0.183558	-0.0767082	0.577389	-0.582995	-0.748117	0.960112	-0.967274	-0.214817	-0.341982	0.70495	0.552703	0.617166	-0.43983	-0.916782	-0.0858404	-0.305952	-0.635792	0.402154	-0.614768	-0.481561	0.446819	-0.105241	0.329204	0.49823	-0.10036	-0.200855	-0.644979	-0.631491	0.0556606	-0.167721	0.216718	0.270306
TFAP4	0.104868	0.646859	0.579224	0.290678	0.0750641	-0.273504	-0.574167	-0.248462	-0.0251034	-0.360069	-0.049681	0.265096	0.437452	0.361523	0.477587	0.0395174	-0.0791245	0.292361	-0.429489	0.231303	-0.593139	-0.494548	-0.427512	-0.527677	-0.726642	-0.259046	-0.1749	-0.128619	0.604444	-0.385552	-0.452915	0.151989	0.317189	-0.151346	0.584204	-0.444199	0.0513735	0.633356	-0.567034	0.0478504	0.124288	0.0595833	0.156816	-0.114564	0.2535	-0.21277	-0.79264	0.378376	0.0655023
MEF2A	0.346902	-0.170292	-0.151102	-0.107928	0.275687	-0.677172	-0.056489	-0.176552	-0.501313	0.133562	0.40706	0.167983	-0.0991324	-0.580633	-0.135148	0.012494	-0.0179472	0.458386	0.312326	-0.221921	0.403335	0.635039	-0.00820758	0.272879	0.739522	0.0102075	-0.236685	-0.0155919	-0.40803	0.600086	0.113313	-0.10267	0.256383	-0.321476	-0.39333	-0.0756063	0.527078	-0.168285	0.174588	0.127983	-0.0308593	0.39877	0.134209	0.385589	-0.0331681	-0.0712256	0.223777	-0.0167791	0.305807
ELK1	0.153424	0.110333	-0.305788	0.228624	0.107433	0.144156	-0.138818	0.324333	0.276659	-0.546987	0.20229	0.320569	-0.215907	-0.208271	-0.261325	-0.101866	0.17939	-0.280906	-0.0008543	0.0241053	-0.359219	-0.0219515	0.176227	0.124273	-0.00742242	-0.297211	0.161217	0.0292364	0.103602	0.249832	-0.125217	-0.378729	0.252432	-0.124231	0.1529	-0.124339	0.272118	-0.024635	0.19157	0.139071	0.231444	-0.111396	0.068439	0.233649	0.541331	0.582597	-0.235455	-0.249154	-0.168589
SP1	-0.00747977	0.373134	0.174257	0.128852	-0.147371	0.336413	-0.486271	0.396977	0.0875872	0.0266184	-0.0512533	0.480348	0.257163	0.213422	0.0870493	0.285787	-0.126445	0.0657881	-0.411986	0.267251	-0.337988	-0.501608	-0.127191	0.0337141	-0.831563	0.312756	0.185458	0.0840706	0.0117199	-0.17744	0.0371757	-0.109313	0.277644	-0.216474	0.42983	-0.17452	-0.0508346	0.156759	-0.222648	0.231043	0.202024	0.115384	0.107238	-0.140746	0.12191	0.118029	-0.284569	0.0716104	-0.0716024
ATF1	-0.00501621	-0.486699	-0.278178	-0.164814	-0.350355	0.667983	0.679647	-0.0206582	-0.0409034	-0.000705775	-0.0292361	-0.454501	-0.324422	0.238298	-0.107682	0.145487	-0.235339	-0.503366	0.0795105	-0.048421	0.702443	0.41572	0.286173	0.46792	0.611118	0.312402	0.0142028	0.0246665	-0.425672	0.0245353	0.418596	0.0655833	-0.385525	0.116204	-0.267227	0.396503	-0.231378	-0.642964	0.519198	-0.0208999	-0.201343	-0.240877	-0.234136	0.395925	-0.21216	0.0400226	0.515839	-0.520365	-0.079031
ETS1	0.277977	-0.196385	0.0644293	-0.163155	0.185661	0.255594	0.287825	-0.33318	-0.150136	0.0552232	-0.0958526	-0.275527	0.219878	-0.0312881	-0.321445	0.0122007	0.125876	-0.226382	0.104006	-0.197049	-0.0413803	0.181998	-0.469694	0.0544107	-0.0218061	0.116788	-0.349342	-0.113143	-0.238216	0.0221749	-0.203725	-0.0726391	0.110926	0.116356	-0.161557	0.261482	0.0869678	-0.0554093	-0.046152	-0.231871	-0.101874	-0.163054	0.0754166	0.0153056	0.298728	-0.114226	-0.0656756	-0.189379	-0.380479
EP300	-0.147234	0.0758567	0.156111	0.265865	0.225141	0.125337	0.0737835	-0.289496	-0.0507524	-0.336519	-0.0820933	-0.104364	-0.0108143	0.186307	0.185224	-0.682929	-0.369443	0.00601453	0.148799	0.146087	-0.134338	-0.264609	0.59485	-0.427516	0.21435	-0.365648	0.250423	0.249927	-0.12861	0.300011	0.000600191	-0.144558	-0.423588	-0.540102	0.21962	-0.116689	0.190055	-0.22177	0.215943	0.138148	0.491679	0.119935	-0.0242115	-0.182242	-0.116405	0.174259	-0.106494	-0.154792	0.341629
ATF2	0.242665	-0.210277	0.164689	0.280034	0.143526	0.0805724	0.0835205	-0.214451	-0.288455	-0.705694	0.293279	-0.182932	0.0146087	0.0613545	0.178727	-0.355976	-0.311593	0.135024	0.0479655	-0.0230297	-0.00304731	0.0792164	0.281692	-0.114217	0.23696	-0.331093	-0.193832	0.16558	-0.0446939	0.176867	-0.0967692	0.00966544	0.105414	-0.517476	-0.0125501	-0.307097	0.261741	0.125508	0.297688	0.163745	0.177644	0.00847362	-0.0580682	0.364752	0.0592301	-0.00722397	-0.167458	-0.106054	-0.102663
RELA	0.508128	1.4928	1.83082	1.83646	0.404373	0.0785596	-1.46092	-0.849046	0.908196	-1.60105	-0.179671	-0.317393	0.200058	1.15435	0.883335	-1.09459	-0.64994	0.355233	-1.65538	1.32429	-2.14395	-2.1859	0.864407	-1.98641	-2.12508	-0.840318	1.11162	0.364985	1.03289	-0.881496	-0.960326	0.109623	0.562216	-0.831735	1.54112	-1.20872	-0.0294718	1.12901	-0.849697	0.283038	1.45864	-0.0938933	0.0543489	-1.21946	0.583825	0.32936	-1.49627	0.346773	-0.186861
YY1	-0.456573	-0.442204	-0.814279	-0.7893	0.00998752	-0.505272	0.370709	0.502487	-0.283961	1.00788	-0.105786	0.100181	-0.31878	-0.626764	-0.151993	0.778311	0.918596	-0.00450739	0.491739	-0.666807	0.378913	0.632579	-0.889303	0.475284	0.271284	-0.0107307	-0.551546	-0.597689	-0.1627	0.291877	0.0901223	0.388917	-0.0931845	0.57559	-0.622075	0.673795	0.282723	-0.296779	-0.443107	-0.675981	-0.605902	-0.030809	0.471843	-0.0723427	0.0745104	-0.467101	0.272701	-0.145873	0.234188
IRF1	0.578314	-0.421239	-0.677234	-0.742154	-0.12794	-0.622479	0.428164	0.603742	-0.843387	0.82124	0.434616	0.356783	-0.0339332	-0.817693	-0.439688	1.05766	0.214788	0.403135	0.610385	-0.427119	0.898599	0.989001	-0.626402	1.08978	0.616287	0.81661	-0.810794	-0.637033	-0.575136	0.546788	0.476608	0.163965	0.402448	0.336623	-1.00848	0.696306	0.254069	-0.416132	0.45929	-0.0606849	-0.697393	0.232482	0.0282789	0.55607	0.206879	-0.211345	0.638922	-0.113378	-0.204902
IRF2	-0.153522	-0.510015	0.151488	0.161757	0.248797	0.257036	0.572347	-0.233163	0.112104	-0.110141	-0.243032	-0.695086	0.210724	0.321215	0.162495	-0.536006	-0.204869	-0.32241	0.288807	-0.0665155	-0.0863758	-0.08239	0.393523	-0.225318	0.25591	-0.279901	0.0130687	0.0831223	0.0149247	-0.0371123	-0.407753	0.0284538	-0.653418	-0.176941	-0.148511	0.0653798	-0.103456	-0.0453922	0.265795	-0.284206	0.1166	-0.0471428	-0.0996072	-0.239186	-0.203952	-0.21593	0.0218892	-0.228943	-0.150544
TFCP2	-0.195093	-0.244515	0.12395	0.503193	-0.00683164	1.01056	0.0608344	-0.0553137	0.457861	-0.373829	-0.0273243	-0.270711	-0.020726	0.615679	-0.115103	-0.693848	-0.32202	-0.367451	0.047435	0.338256	-0.151003	-0.147094	0.949427	-0.0911006	-0.137557	-0.213723	0.9025	0.490306	-0.197677	-0.158278	-0.237065	-0.00209808	-0.366434	-0.190076	0.00873218	-0.26758	-0.35911	-0.282227	0.311908	0.379539	0.445238	0.0857045	-0.0462697	-0.381696	-0.533898	0.268155	0.164345	-0.366468	-0.135613
GATA2	0.175907	0.507675	0.785424	0.758996	0.412396	0.0582937	-0.249355	-0.102697	0.0410963	-0.888575	0.193922	0.235186	1.0035	0.603934	0.212152	-0.871427	-0.163164	-0.0079654	-0.0874274	0.413933	-0.789798	-0.919991	0.122601	-1.0262	-0.618994	-0.19784	0.293401	0.0394591	0.453703	-0.0926715	-0.889056	-0.307532	0.352736	-0.612976	0.262514	-0.766628	0.313418	0.541367	-0.0311992	0.671004	0.386611	0.555679	0.114914	0.234179	0.361184	0.0882774	-0.744932	-0.0332449	-0.15732
GATA3	-0.0184989	0.539259	-0.435455	-0.0864693	0.389417	-0.437621	-0.795973	0.560095	-0.302824	0.415575	0.346352	0.991912	0.194152	-0.522378	0.0931162	0.691593	0.530516	0.750361	0.0455418	-0.297505	-0.533794	-0.120381	-0.589053	0.138051	-0.632747	-0.162893	-0.171353	-0.561197	-0.0316888	0.718087	0.0921231	0.149502	0.803143	0.0551245	0.119647	0.189327	0.859943	-0.0670311	-0.959511	-0.0511582	0.53412	0.739271	0.827717	-0.328622	0.710112	0.216411	-0.642751	-0.125197	0.380464
MECOM	-0.671144	-0.045819	-0.0305518	0.0824949	-0.412267	0.459487	0.291507	-0.214263	0.633001	0.265889	-0.419976	0.111254	-0.165029	0.489496	-0.0762307	-0.433379	0.0849582	-0.434597	0.0792132	0.349727	-0.0372803	-0.204334	0.401567	-0.0581446	-0.0397813	-0.186275	0.559979	0.565248	0.219993	-0.540666	0.168373	-0.0901235	-0.589243	0.029495	0.232926	-0.264117	-0.583631	-0.0581851	0.399566	0.0814589	-0.0740553	-0.396819	-0.393775	-0.0538919	-0.684644	-0.0958327	0.478764	0.158323	0.00902312
MZF1	-0.00262955	-0.186204	0.385413	0.539455	0.254327	0.143482	0.0755409	-0.270163	-0.0466681	-0.648821	0.186267	0.174478	0.510321	0.292851	-0.0473506	-0.921068	-0.450161	0.243657	0.167794	0.19619	-0.132487	-0.240645	0.506593	-0.396074	0.233823	-0.441618	0.270514	0.489705	0.255762	0.101706	-0.349551	-0.245565	0.0239368	-0.86077	0.177664	-0.943616	0.120715	0.297757	0.526624	0.409108	0.344522	0.402258	-0.0597298	0.244796	-0.507029	-0.037409	-0.208267	0.0194095	-0.124388
IKZF2	-0.19337	-0.437538	-0.529985	-0.446257	-0.108356	0.199381	0.545592	0.214589	-0.0234831	0.557319	-0.167116	-0.221975	-0.108997	-0.167547	-0.199075	0.185848	0.0118014	-0.344695	0.459031	-0.317335	0.621855	0.557264	-0.129718	0.524329	0.647088	0.124159	-0.128545	-0.0118687	-0.0584708	0.115464	0.371712	0.113968	-0.513284	0.372462	-0.213967	0.532529	-0.156879	-0.340054	0.266001	-0.149883	-0.353735	-0.125609	-0.135601	0.357644	-0.225321	-0.0827964	0.535588	-0.0645353	0.069467
CUX1	-0.279853	-0.230353	0.172873	0.24608	-0.0499051	0.314028	0.361603	-0.183741	0.0467912	-0.126467	-0.262828	-0.173013	0.0407223	0.13457	-0.148078	-0.373122	-0.369319	-0.207676	-0.0790404	-0.0882207	0.0322907	-0.0282143	0.2446	-0.152762	-0.0154653	-0.0540407	-0.0888257	0.321182	0.0257713	-0.232458	-0.396232	-0.195324	-0.353055	-0.503017	0.025182	-0.347923	-0.219535	-0.0353827	0.310445	-0.111603	-0.0148156	-0.081186	-0.0825972	-0.0433737	-0.422795	-0.0660707	0.210433	-0.202493	0.0125036
PBX1	0.158401	0.0712024	0.974605	0.238623	-0.386204	0.28471	0.172913	-1.12255	0.67777	-0.49976	-0.715339	-0.70133	-0.119723	0.91646	-0.0344487	-0.858035	-0.572355	-0.475461	0.0147944	0.940058	-0.263517	-0.219548	0.686716	-0.551646	0.0221669	-0.214334	0.625887	0.645891	0.258479	-0.910889	-0.563802	0.314134	-0.771829	0.0945533	0.359081	-0.0860653	-0.951483	0.417608	0.185158	-0.0564746	-0.155597	-0.717756	-0.881642	-0.608294	-0.528337	-0.202732	0.0713773	0.500191	-0.232607
CEBPB	-0.112164	0.592582	0.807484	0.842321	-0.0510439	0.623948	-0.287111	-0.31428	0.700363	-0.19203	-0.13373	0.174133	0.290682	0.845923	-0.00988209	-0.769549	-0.165949	0.0494426	-0.496044	0.79308	-0.68066	-0.731465	0.415438	-0.43453	-0.9747	-0.000758251	1.03053	0.277025	0.241784	-0.462566	-0.39452	-0.461799	0.0744387	-0.332763	0.694661	-0.785364	-0.433303	0.176387	-0.178928	0.491468	0.524794	0.152491	0.0376485	-0.887596	-0.527046	-0.199504	-0.246202	0.033847	-0.23443
CREB1	-0.0479032	0.0110633	-0.103859	-0.336916	-0.227936	-0.328688	-0.067666	0.278952	-0.273541	0.577175	0.0323379	0.508952	-0.214595	-0.316035	-0.140021	0.573715	0.00325474	0.55344	-0.0186956	0.05558	0.451749	0.389932	-0.331702	0.586382	0.203262	0.380063	-0.0187999	-0.103128	-0.291927	0.234573	0.629136	0.0604257	0.290213	0.110434	-0.111499	0.190549	0.142516	-0.267095	0.111049	-0.00380785	-0.207434	0.264031	0.0709279	-0.0278672	-0.240544	-0.307694	0.303301	0.0376856	-0.0636829
CEBPA	0.132285	-0.250449	-0.0793675	0.683236	0.28008	0.943344	0.155879	0.206652	0.424065	-0.478171	0.0182721	-0.132073	0.254516	0.112061	-0.470136	-0.520866	-0.0950964	-0.379412	-0.0409957	0.0087061	-0.470478	-0.461999	0.700529	-0.137636	0.0754728	-0.0469468	0.323678	0.328285	-0.0256784	0.376566	-0.203223	-0.699463	0.105211	-0.378515	0.415897	-0.138818	0.188897	-0.121392	0.45975	0.301517	0.517385	0.275225	0.182488	0.390258	0.237224	0.781574	0.0622052	-0.515148	-0.372777
MAX	-0.273186	0.00810266	-0.574071	-0.735662	-0.0878972	-0.960727	0.0434033	0.446872	-0.555841	0.962924	0.147271	0.600279	0.118168	-0.574376	0.129374	1.0475	0.658965	0.396457	0.253253	-0.675042	0.382352	0.517705	-1.10598	0.357892	0.12045	0.396479	-0.785219	-0.834601	0.0332922	0.0531226	0.209716	0.37788	0.402169	0.573417	-0.594175	0.39416	0.265177	-0.106044	-0.39523	-0.252676	-0.677736	0.288493	0.343939	0.294643	0.194931	-0.432647	0.205659	0.0887194	0.327029
USF1	0.209822	0.39145	0.412624	-0.0449281	0.110544	-0.470674	-0.54633	-0.146171	-0.30798	0.052841	0.144379	0.377434	0.154143	-0.105158	0.27825	2.74789e-05	-0.142387	0.701873	-0.0495137	0.2243	-0.185225	-0.0777553	-0.175603	-0.0718439	-0.33364	-0.1302	-0.0171232	0.0245934	0.0978607	-0.021652	0.188476	0.177672	0.372175	0.142829	0.0781346	-0.0772544	0.200713	0.234247	-0.440148	0.139207	0.0806589	0.2983	0.0148632	-0.13786	0.25138	-0.159311	-0.183399	0.385535	-0.127472
FOXQ1	-0.129739	0.715013	0.929971	0.842801	-0.130464	0.385209	-0.703088	-0.332183	0.747756	-0.985753	-0.0549252	0.218313	-0.0199167	0.74706	0.26483	-0.983988	-0.408709	0.0711592	-0.728024	1.06095	-0.815384	-0.974078	0.767908	-0.793768	-0.951453	-0.470446	1.22771	0.768726	0.311801	-0.52215	-0.0768071	-0.520812	0.166494	-0.478993	0.809409	-1.0548	-0.300843	0.435609	-0.131738	0.642969	0.651896	-0.111732	-0.3018	-0.659855	-0.220993	0.238649	-0.460789	0.385891	-0.0288244
POU2F1	0.0305188	-0.0268904	0.0830779	-0.0153971	0.179424	-0.594952	-0.0633128	0.0326528	-0.680058	-0.0842967	-0.117707	0.0759464	0.525984	0.00142956	0.558454	0.247175	0.0751698	0.199166	0.243484	-0.406196	-0.285855	-0.421152	-0.465127	-0.654335	-0.328006	-0.508221	-0.773705	-0.358087	0.240625	0.0917974	-0.630241	0.5079	-0.0441222	-0.334163	-0.157051	0.00587982	0.408308	0.45864	-0.502132	-0.277687	-0.0204361	0.169364	0.339639	0.272185	0.414386	-0.49106	-0.27668	0.0748886	0.25871
HSF1	0.161575	-0.123737	0.282955	-0.0735382	-0.076441	0.0523923	-0.229769	-0.000574122	-0.197047	-0.69665	-0.0183224	0.0076465	0.222654	0.214134	0.305183	-0.106029	-0.380617	-0.00167519	-0.0421957	0.139214	-0.18389	-0.209902	-0.0841176	-0.254516	-0.275632	-0.270368	-0.229993	0.215865	0.11094	-0.157361	-0.0257742	0.172963	0.211082	-0.341324	0.175544	-0.368	0.178291	0.330793	-0.1583	0.196517	-0.0097358	-0.11987	-0.25176	0.220665	0.43905	0.049883	-0.504998	0.154748	-0.0410945
ACTR1A	-0.479335	-0.123887	0.264744	0.000738128	-0.0254319	-0.17916	-0.0305135	-0.0760366	-0.118913	-0.379034	-0.126619	0.210009	0.0251047	0.125196	0.12039	-0.364849	-0.140075	-0.0458233	-0.0659616	0.248282	-0.022468	-0.119767	0.0474552	-0.247711	-0.0279508	-0.499312	0.226964	0.22773	-0.11286	0.00558272	-0.11033	-0.254732	-0.331485	-0.40626	0.0867407	-0.612282	0.0334065	0.100283	0.160605	-0.00064454	0.044468	0.0485945	-0.103724	-0.0312775	-0.340716	-0.278506	-0.0668383	0.123456	0.172533
RORA	-0.066208	-0.507209	-0.349657	-0.89385	-0.346894	-0.452352	0.370313	-0.0404895	-0.451599	0.793156	-0.45666	-0.037497	-0.531877	-0.402315	0.137292	0.899311	0.38501	0.0868696	0.210056	-0.432648	0.529092	0.81382	-0.765672	0.458144	0.270653	0.0248727	-0.660756	-0.368156	-0.450238	-0.0864943	0.172155	0.749199	-0.227716	0.563887	-0.598548	0.846688	-0.0179698	-0.46761	-0.226234	-0.842043	-0.740205	-0.307709	0.0239352	-0.103595	-0.0535369	-0.760689	0.451239	-0.141648	0.0420441
CREBBP	-0.32968	-0.0613581	0.138529	0.324195	0.0633039	0.291139	-0.0676006	0.10153	0.273773	-0.0568207	-0.277377	-0.101437	-0.0604385	0.34547	0.142491	-0.174235	-0.0527349	-0.0100752	-0.179294	0.0932259	-0.288864	-0.466753	0.262102	-0.344707	-0.419709	-0.238854	0.375029	0.304067	0.141291	-0.0166937	-0.101593	0.0389998	-0.0937901	-0.337671	0.230244	-0.229878	0.108921	0.015699	-0.0802764	-0.0646776	0.331586	0.0546527	0.168905	-0.45141	-0.133848	-0.108775	-0.202058	-0.19983	-0.00995382
JUN	0.220248	0.336628	0.414636	0.935989	0.0609228	1.39491	-0.181068	-0.110781	1.03117	-1.13482	0.146346	-0.509303	-0.0504656	0.691217	-0.175853	-0.852647	-0.402212	-0.772952	-0.648399	0.721799	-0.546612	-0.667258	1.28871	-0.211221	-0.138278	0.020932	1.30899	0.588915	0.0947226	-0.125416	-0.07708	-0.778525	-0.0493733	-0.114122	0.943209	-0.345755	-0.426644	0.0141605	0.461723	0.536406	0.762038	-0.168927	-0.296247	0.101534	0.186147	1.13541	-0.329623	-0.197531	-0.365557
NFYA	0.122968	0.0491219	0.0975523	0.6526	-0.283301	0.628918	-0.373118	0.21679	0.161663	-0.546783	0.176454	0.256376	0.0361311	0.409442	0.051862	-0.172096	-0.433991	0.0360501	-0.640244	0.303353	-0.37154	-0.737099	0.726114	-0.181642	-0.697556	0.240645	0.581006	0.274793	-0.14276	-0.20469	0.26283	-0.42418	0.112826	-0.262753	0.317754	-0.57955	-0.29785	0.02493	0.471478	0.604358	0.439902	0.129023	-0.152018	-0.0200894	-0.143289	0.395008	0.18272	-0.0221514	-0.262629
NR3C1	-0.315958	-0.118536	0.0461717	0.15838	0.29207	0.201904	0.177439	-0.456026	0.195282	-0.219814	-0.171749	-0.118388	0.203571	0.2368	-0.0324418	-0.574801	0.00160988	-0.162127	0.188898	0.00747012	-0.140045	-0.126151	-0.0948476	-0.412004	0.19529	-0.59709	0.163895	0.358491	0.227175	0.117841	-0.131425	-0.239088	-0.31191	-0.215999	0.269939	-0.254788	0.215767	0.182381	-0.102978	-0.0154023	0.104592	0.0249646	-0.0183709	0.235974	-0.0704514	0.0228543	-0.102915	0.100347	0.279895
NFKB1	0.360131	-0.459703	-0.452545	-0.531573	0.036175	-0.466347	0.201589	0.32748	-0.594785	0.486833	0.00504422	0.0239957	0.145283	-0.739314	-0.254697	0.733825	0.0340514	0.190501	0.294257	-0.737795	0.606103	0.635303	-0.736923	0.557463	0.609696	0.400046	-1.06315	-0.554153	-0.232758	0.306092	-0.100786	0.326266	0.199394	0.0885322	-0.516224	0.571421	0.187264	-0.25955	0.132819	-0.278467	-0.620398	0.318187	0.121111	0.701674	0.171137	-0.114968	0.32565	-0.238139	-0.00490651
SRF	0.670366	0.149307	0.339785	0.184895	0.614191	-0.339845	-0.591238	0.141587	-0.673307	-0.652893	0.486481	0.173088	0.451852	-0.227607	-0.202476	0.310077	-0.143908	0.477738	-0.190892	0.0629718	-0.364893	-0.143975	-0.679658	-0.204123	-0.613115	-0.0593333	-0.371699	-0.20937	-0.265244	0.646136	-0.5458	-0.109948	0.769473	-0.53474	0.0369422	-0.252225	0.906097	0.522871	-0.633291	0.045534	0.252553	0.526817	0.632375	0.0126243	0.880626	0.0681249	-1.03469	0.119219	0.0941119
TBP	0.0837919	-0.0625773	0.146885	0.28569	-0.270321	0.357145	-0.0458761	-0.096301	0.347199	-0.0973605	-0.0540084	0.000119559	-0.294749	0.152808	-0.221739	-0.0213496	-0.0799879	-0.01168	-0.0354195	0.297038	-0.105208	-0.00731113	0.549092	0.0830147	-0.0309217	0.284858	0.390467	0.249471	-0.134168	-0.0508438	-0.0277836	-0.00126924	-0.0416963	-0.0380248	0.153402	0.0268385	-0.302276	-0.0253064	0.140499	0.135151	0.129831	-0.16669	-0.0838916	-0.340291	-0.348318	0.0416206	0.105108	-0.00793931	-0.0742632
SREBF1	0.0214561	0.184934	0.0694195	-0.300165	-0.0569424	-0.376273	-0.0400861	0.201043	-0.366461	0.106854	-0.125211	-0.00227015	0.0581783	-0.190551	0.371213	0.244385	0.214755	-0.0175798	-0.0420712	-0.103565	-0.157327	-0.206898	-0.518382	-0.386233	-0.205679	-0.0909547	-0.499038	-0.421001	0.33481	0.00757535	-0.0437748	0.486054	0.180732	0.129096	-0.0301729	0.218588	0.271586	0.0595819	-0.408753	-0.126112	-0.296951	-0.102335	0.0951464	0.140059	0.575841	-0.103909	-0.3711	-0.0298215	0.069686
STAT6	0.182521	-0.213123	0.312268	0.139625	-0.0456843	0.253194	0.0788513	-0.331426	0.0635888	-0.336755	-0.0753492	-0.162992	0.132744	0.239886	-0.104887	-0.286349	-0.368283	0.0960721	0.00558673	0.220311	0.0290662	0.0643556	0.0647048	0.00355948	0.0133124	-0.155275	0.0694663	0.151029	-0.0706283	-0.0756603	-0.0467581	-0.0250168	-0.00673904	-0.201527	0.0282365	-0.210255	-0.127578	0.108971	0.0662328	0.140243	0.0465151	0.00968561	-0.280955	0.0016271	-0.222564	-0.0951392	0.0339585	0.0908896	-0.131157
AHR	0.0149916	-0.140847	-0.236983	0.000413295	0.0332619	-0.00956257	0.0925236	-0.0756952	0.194844	0.0181507	0.025443	-0.102946	-0.334203	-0.190873	-0.158771	0.0448803	0.191978	-0.135016	0.162796	-0.220559	0.0846762	0.354657	0.190052	0.297388	0.310997	-0.121352	-0.013251	0.0962478	0.00537853	0.0762059	0.118481	-0.00896621	-0.183021	0.241466	0.0369911	0.309594	-0.10351	0.0406878	-0.0739363	-0.186319	0.0722513	-0.220004	0.100899	-0.155886	-0.145153	0.0134262	0.146095	0.140881	-0.0712528
ARNT	-0.0349496	-0.0748291	-0.750847	-0.525729	-0.0947823	-0.338534	0.157158	0.403118	-0.402181	0.482061	0.469817	0.457291	-0.218831	-0.768177	-0.372736	0.558823	0.285065	0.114314	0.422199	-0.439502	0.598229	0.783717	-0.212552	0.78098	0.656464	0.530181	-0.404147	-0.371161	-0.188638	0.430978	0.420435	0.0686704	0.180142	0.347204	-0.485768	0.542594	0.201043	-0.40081	0.217355	0.013717	-0.25607	0.150325	0.188755	0.401542	0.0128869	0.0647207	0.331632	-0.20524	0.0528383
EGR1	0.032141	0.399091	0.644948	0.269497	0.0155028	0.22937	-0.23518	-0.460765	0.0984999	-0.503176	-0.174308	-0.277686	0.325088	0.510621	0.202514	-0.263732	-0.242119	-0.0350141	-0.535207	0.330126	-0.524947	-0.568556	-0.10839	-0.510527	-0.624036	-0.10582	0.0661713	0.158423	0.317575	-0.572919	-0.233906	0.0437564	0.0833173	-0.0569489	0.679341	-0.18706	-0.241334	0.531446	-0.411014	-0.0815275	0.193943	-0.23945	-0.102086	-0.12407	0.163464	0.0413	-0.501193	0.372794	-0.201551
XBP1	0.356373	0.278141	0.49541	0.138665	-0.0559692	0.0554943	-0.193826	-0.236553	-0.0719644	-0.339739	-0.0973643	-0.217547	0.193716	0.419141	0.530041	0.0699836	-0.198152	0.246125	-0.284031	0.230479	-0.361215	-0.414132	0.12159	-0.363702	-0.462794	0.244037	-0.0286495	-0.0814702	-0.0038068	-0.197788	0.0419079	0.147646	0.124681	0.229745	0.373378	0.146776	-0.0124529	0.0245894	-0.0799452	-0.0072018	0.114537	-0.04378	-0.18895	-0.00538156	0.417709	-0.110424	-0.35264	0.0125862	-0.293084
REST	-0.0644786	0.175386	-0.0799542	-0.0808376	-0.0567244	-0.0653871	-0.256912	0.312352	-0.107913	-0.0138996	0.105329	0.362919	0.227535	-0.219819	0.0131687	0.309559	0.212999	0.0785893	-0.142997	-0.0718828	-0.0769623	-0.189824	-0.402119	0.0235031	-0.448393	0.233805	-0.125669	-0.367682	0.173155	0.0177736	0.00366862	0.181639	0.268655	0.263634	0.000526432	0.267866	-0.0678482	0.164795	-0.401916	0.0253979	-0.0345886	0.0992621	0.109941	-0.00761026	0.0789441	-0.00465615	-0.0540388	0.0674178	-0.0757798
RREB1	-0.0180919	0.300401	0.367853	0.588651	0.484616	0.160235	-0.161939	-0.348894	0.226623	-0.52724	0.111797	-0.0227701	0.264764	0.307093	-0.11452	-0.696431	-0.0756784	0.0359891	-0.0130605	0.210581	-0.607124	-0.537387	0.275874	-0.580973	-0.31889	-0.475377	0.375934	0.258703	0.220337	0.0987227	-0.529012	-0.309534	-0.0884003	-0.352972	0.414227	-0.350381	0.213888	0.439935	-0.20487	0.0806	0.573553	0.193106	0.309735	-0.208322	0.100103	0.116957	-0.376175	0.181988	0.00905512
IRF9	0.0833129	-0.201076	0.143606	0.425816	0.0232198	0.888366	0.130964	-0.22432	0.826154	-0.590047	-0.110228	-0.511598	-0.169068	0.406787	-0.285697	-0.661058	-0.224176	-0.428539	-0.262981	0.405173	-0.277968	-0.480379	0.787896	-0.180658	-0.021198	-0.0873107	0.530455	0.670022	-0.0456021	-0.220551	-0.0452977	-0.629076	-0.29545	-0.185539	0.288875	-0.232875	-0.286614	-0.119186	0.967613	0.0965884	0.22307	-0.34054	-0.458441	0.394298	-0.0557248	0.545388	0.253101	-0.209324	-0.390737
TP53	-0.635061	-1.03375	-0.438375	-0.244973	-0.682808	0.741469	1.06187	-0.494273	0.627796	0.323116	-0.581766	-0.612029	-0.871221	0.281403	-0.402793	-0.543196	-0.245948	-0.807332	0.331786	-0.0464665	0.918716	0.669263	1.04089	0.406222	1.1989	0.19347	0.623901	0.926989	-0.341078	-0.282535	0.55392	-0.37896	-1.35212	0.180327	-0.145397	0.00940627	-0.930235	-0.68631	1.3684	-0.177682	-0.430568	-0.742287	-0.855485	0.0956615	-1.41727	-0.202168	1.34232	-0.118772	0.1404
LMO2	0.0150346	0.16576	-0.443759	-0.385487	0.114388	-0.781827	-0.181382	0.405885	-0.807952	0.253495	0.351867	0.731503	0.0619765	-0.609865	0.136789	0.408364	0.110899	0.613617	0.318878	-0.442717	0.226595	0.182619	-0.614237	0.055095	-0.0509685	-0.1878	-0.587	-0.556445	-0.0346468	0.404624	0.192476	0.0523576	0.269777	0.031261	-0.463297	-0.226402	0.505693	-0.135582	-0.21036	-0.122958	-0.232268	0.457298	0.178653	0.122188	0.434615	-0.0016111	-0.0388681	0.0511033	0.461849
RFX1	-0.0526248	-0.461975	-0.735571	-0.965722	-0.435126	-0.2506	0.457953	0.17112	-0.134594	0.583307	-0.244294	-0.630935	-0.475628	-0.480491	0.184599	0.765023	0.414057	-0.706359	0.0956347	-0.530871	0.733202	0.678039	-0.305969	0.377567	0.499877	0.470098	-0.650155	-0.460272	-0.214763	-0.311928	0.145143	0.702269	-0.341344	0.730264	-0.703101	1.05628	-0.398595	-0.608332	0.0145153	-0.651336	-0.906804	-0.62213	-0.274391	0.35956	0.159841	-0.00416282	0.559302	-0.358476	0.340957
NFE2L1	0.208218	0.306485	1.33612	0.921962	0.121554	0.356067	-0.64764	-0.883311	0.555678	-1.13128	-0.598125	-0.617901	0.520132	0.995415	0.518434	-0.955638	-0.334007	-0.15251	-0.627939	0.503512	-1.26596	-1.47585	0.59408	-1.59234	-1.23634	-0.59015	0.367338	0.457747	0.499741	-0.864762	-1.18812	0.0950798	-0.0479476	-0.499973	0.680735	-0.651392	-0.304013	0.769164	-0.565848	0.0249841	0.590774	-0.278079	-0.145343	-0.533103	0.14812	-0.156547	-0.569044	0.12272	-0.208198
FOXC1	0.0489593	0.293131	0.215565	0.717054	0.465886	-0.165799	-0.396333	-0.130701	0.217274	-0.278953	0.244082	0.290494	0.156886	0.130444	0.0398418	-0.412655	-0.0290086	0.490187	-0.147264	0.138828	-0.464305	-0.536282	0.510473	-0.648039	-0.133421	-0.226726	0.712838	0.164758	0.140178	0.548203	-0.577396	-0.197545	0.377639	-0.606226	0.243138	-0.653221	0.532302	0.0380536	-0.0324013	0.342871	0.749229	0.737613	0.51955	-0.209847	-0.0924465	0.134353	-0.421498	-0.24565	0.476137
NFATC4	0.168932	-0.485958	-0.488231	-0.36547	-0.345439	0.490257	0.473365	0.332357	-0.325806	0.00971079	0.0110611	-0.366363	0.123313	0.0507209	-0.025071	0.732765	0.0332877	-0.443336	0.138111	-0.639125	0.545174	0.435857	-0.315423	0.6656	0.484902	0.630239	-0.779087	-0.410367	-0.30665	-0.0974702	0.393521	0.172711	0.0667727	0.550807	-0.16896	0.796662	-0.161079	-0.361008	0.197538	-0.0516632	-0.491544	-0.246612	-0.215115	1.0459	0.396831	0.218001	0.386296	-0.385715	-0.438546
ETS2	0.0524382	-0.42008	0.140435	-0.235198	-0.00635277	0.00336194	0.444479	-0.377045	-0.234436	-0.133795	-0.00117211	-0.275478	0.180565	0.0656274	-0.118304	-0.0353079	-0.391182	0.139593	0.233508	-0.164841	0.531092	0.64128	-0.243881	0.4321	0.612377	0.0903591	-0.378621	-0.0473657	-0.0134046	-0.0673384	0.115636	0.0935147	-0.221943	0.143176	-0.0781384	0.190608	-0.103197	0.0337766	0.253068	-0.160137	-0.257647	-0.0225226	-0.240212	0.361697	-0.304782	-0.410722	0.158233	0.131219	-0.259605
SOX9	0.332713	0.108786	0.0992764	0.00130383	0.124347	-0.456348	-0.147593	-0.0598591	-0.110314	-0.302441	-0.0778478	-0.346687	0.155746	-0.141975	0.312716	0.197783	0.328376	0.0220839	0.105299	-0.0788591	-0.419695	-0.146422	-0.128292	-0.173439	-0.173959	-0.270391	-0.572797	-0.210579	0.507792	-0.0427308	-0.201463	0.304259	0.103123	0.184125	0.255579	0.285469	0.120531	0.649672	-0.545203	-0.342451	-0.0165609	-0.289963	0.104299	-0.0855373	0.45687	-0.280896	-0.487638	0.339875	-0.475822
ZEB1	-0.316141	0.127952	-0.103561	0.214055	-0.411457	0.754025	0.34426	-0.297474	0.829827	0.073855	-0.19933	-0.0106467	-0.676122	0.518731	-0.2583	-0.481119	-0.0693454	-0.279808	-0.146218	0.732863	0.0537336	0.0395429	0.885506	0.260398	0.379266	0.142842	1.27033	0.494923	0.0360309	-0.0275583	0.948311	-0.444136	-0.412295	0.227054	0.539769	-0.146765	-0.359164	-0.532963	0.822314	0.300917	0.287827	-0.300428	-0.515909	-0.392901	-0.563605	0.287955	0.385423	-0.0772868	-0.137107
TGIF1	-0.00842176	0.0346523	-0.624079	-0.597477	-0.0938813	-0.781311	-0.245908	0.373331	-0.544774	0.811933	0.13636	0.217564	-0.195673	-0.653067	0.293868	1.17265	0.486847	0.652244	0.0956591	-0.547705	0.516107	0.475326	-0.778148	0.506854	0.113057	0.2842	-0.588461	-0.522931	-0.0853129	0.183619	0.721235	0.608603	0.468343	0.643727	-0.383009	0.622873	0.254268	-0.0863937	-0.457807	-0.349073	-0.458352	0.17918	0.255851	0.175829	0.287131	-0.351101	0.172382	0.196972	0.0270288
MEIS1	0.358003	0.138943	-0.196139	0.100102	0.36443	-0.436841	-0.295188	0.42096	-0.784437	-0.194569	0.532458	0.666247	0.618074	-0.414084	-0.108785	0.572342	0.197244	0.563156	0.153784	-0.298336	-0.224935	-0.0128399	-0.66816	0.0749643	-0.397812	0.188807	-0.530062	-0.640647	-0.0909511	0.691693	-0.214846	-0.172336	0.857042	-0.461796	-0.194031	-0.293051	0.859577	0.283816	-0.240714	0.283857	0.140383	0.742602	0.607081	0.202259	0.716976	-0.0763148	-0.609511	-0.152937	-0.0478215
FOXJ2	-0.582017	-0.376737	-0.0772359	-0.304614	-0.0250188	0.0267022	0.398076	-0.243981	0.127922	0.106321	-0.428966	-0.687453	-0.467204	0.103114	0.212258	-0.155171	0.178998	-0.587982	0.0556231	-0.284334	0.0280434	0.0145846	-0.0267871	-0.274841	-0.103073	-0.554276	0.0346899	0.230678	0.00373868	-0.457189	-0.135056	0.496533	-0.756983	0.415554	-0.289216	0.324905	-0.269511	-0.0829111	-0.54467	-0.843466	-0.0690017	-0.739668	-0.0224224	-0.659741	-0.17882	-0.452828	0.146383	-0.0860612	0.106641
E2F1	0.52069	0.299574	0.307868	0.592546	-0.176345	0.197361	-0.294156	0.109676	0.245465	-0.395314	0.0849544	-0.514876	-0.0548012	0.339897	0.355341	-0.0346974	-0.154452	-0.25286	-0.778503	0.273042	-0.441849	-0.796079	0.742335	-0.466	-0.612287	0.315507	0.351643	-0.0961527	0.298892	-0.3521	-0.122857	0.26769	0.170906	0.102998	0.0814792	0.0377136	-0.331287	0.07232	-0.0661256	0.42013	0.357725	-0.134413	0.0111401	-0.236978	0.1244	0.271087	-0.0600946	-0.144392	-0.23922
TTF1	0.333039	0.670369	1.13521	0.971924	0.38712	0.396675	-0.420952	-0.566206	0.568682	-0.914478	-0.260566	-0.166459	0.615058	0.836186	0.163887	-1.17149	-0.218137	-0.202074	-0.415504	0.834597	-1.35522	-1.36383	0.530185	-1.35012	-0.927771	-0.687504	0.649872	0.523948	0.590178	-0.324725	-1.09359	-0.279482	0.141468	-0.815144	0.681467	-0.718639	0.117799	0.797993	-0.336961	0.398131	0.722263	0.042671	0.0747705	-0.408271	0.350483	0.281969	-0.749335	0.207275	-0.166307
VDR	-1.20804	-0.660899	-0.662542	-0.321536	-0.198101	-0.330926	0.553515	0.0999765	0.283375	0.863325	-0.331981	0.111597	-0.37129	-0.344838	-0.0868692	-0.479895	0.479439	-0.244981	0.763696	-0.433014	0.441513	0.504142	0.392707	0.0835733	0.955342	-0.675327	0.170906	0.376759	0.061072	0.0442339	0.0439058	-0.0713464	-0.891516	-0.0847373	-0.389781	-0.381029	-0.32084	-0.358017	0.264296	-0.263761	-0.307125	-0.0694111	-0.0104354	-0.285116	-1.31369	-0.427484	0.723736	-0.0166115	0.670516
BPTF	-0.128094	-0.282846	0.0329598	-0.170021	0.322408	-0.553021	0.020759	-0.321119	-0.783835	0.0453901	-0.184865	-0.0238441	0.0751645	-0.101054	0.529648	0.286146	0.184907	0.50424	0.183322	-0.649482	-0.218379	-0.0137291	-0.594285	-0.471835	-0.261793	-0.385196	-0.776662	-0.220832	-0.307628	0.196119	-0.391722	0.578488	-0.0488407	-0.225797	-0.274828	0.201398	0.647796	0.015833	-0.566185	-0.682253	-0.0231696	0.163239	0.431631	-0.183575	0.377078	-0.590586	-0.390574	-0.125227	0.362789
STAT5B	0.191562	0.446274	0.391885	0.175972	0.226916	-0.272801	-0.432479	-0.0613955	-0.155799	-0.0816913	0.0846229	0.217259	0.637682	-0.0051445	-0.209637	0.349754	-0.116556	0.337622	-0.15546	0.121348	-0.244477	-0.0948948	-0.753256	0.179226	-0.679072	0.162557	-0.292142	-0.425282	0.206877	-0.0367929	-0.591747	0.126616	0.566987	-0.412608	0.220289	-0.211757	0.130808	0.633159	-0.745686	0.134369	0.136661	0.300153	0.343114	-0.270783	0.154836	-0.272853	-0.596118	0.245154	-0.0112258
STAT5A	-0.317592	-0.490743	-0.66145	-0.554867	-0.0762147	-0.0639106	0.434951	0.103847	-0.160372	0.477792	-0.0723818	-0.109429	-0.641283	-0.386931	-0.121283	0.415735	0.281882	-0.241966	0.145553	-0.438286	0.502477	0.544227	-0.184139	0.314604	0.604002	-0.016798	-0.0239777	-0.0316384	-0.352162	0.251097	0.30979	0.235887	-0.198597	0.227854	-0.448598	0.364473	0.152086	-0.52435	0.152652	-0.526701	-0.264962	-0.275822	0.082165	0.0846294	0.0512138	0.0291322	0.310292	-0.347809	0.294315
KLF12	-0.0230747	0.0472529	0.155502	0.465005	0.0454453	0.750634	-0.0295137	-0.191232	0.374712	-0.497259	-0.0586284	-0.358928	0.0713422	0.357969	0.0136714	-0.556251	-0.127065	-0.514992	-0.26111	0.163003	-0.456749	-0.437943	0.511981	-0.384362	-0.283015	-0.407688	0.35072	0.255041	0.0435888	-0.117611	-0.286719	-0.138382	-0.136	-0.0968969	0.244527	-0.0839708	-0.17409	-0.139666	-0.0914553	0.0639885	0.373454	-0.190328	-0.100757	0.0390122	0.125342	0.502514	-0.0713199	-0.371613	-0.0491979
TFAP2A	0.195228	-0.0919735	0.335178	0.258193	-0.030877	0.33571	0.110726	-0.326073	0.105657	-0.358863	-0.534933	-0.549139	0.038074	0.626574	0.426353	-0.0307504	-0.154535	-0.265305	-0.465619	-0.0182759	-0.61239	-0.644084	0.171283	-0.764306	-0.480088	-0.30592	0.0533553	0.252229	0.188522	-0.344793	-0.397967	0.182218	-0.248798	-0.107224	0.38457	-0.126945	-0.01899	0.154394	-0.00363725	-0.352315	0.159202	-0.312296	-0.0696063	-0.197435	0.244253	-0.0935366	-0.450977	-0.127239	-0.150366
FOXO4	0.0253851	-0.478663	0.478977	-0.0326338	-0.220655	0.229314	0.354431	-0.785142	0.322463	-0.282341	-0.396963	-0.655609	-0.0350444	0.492567	0.080511	-0.52403	-0.381781	-0.23347	0.071385	0.0511829	0.174726	0.206402	0.419753	-0.143972	0.502623	0.0342183	0.157499	0.377916	-0.0556831	-0.466164	-0.262663	0.0953377	-0.5731	0.0859842	0.129992	-0.0392735	-0.538748	0.0215294	0.305211	-0.0921882	-0.112662	-0.348507	-0.548186	-0.0823793	-0.652295	-0.386273	0.24397	0.140517	0.01697
FOXO1	-0.0365663	-0.6848	-1.39006	-1.08345	-0.265716	-0.418662	0.643789	0.652503	-0.448081	1.02698	0.0766887	0.00569095	-0.598439	-0.963423	-0.333085	1.21984	0.73756	-0.331917	0.592898	-1.12195	0.925328	1.07446	-0.595267	0.874584	0.840816	0.647173	-0.859929	-0.613613	-0.50263	0.458393	0.379584	0.412543	-0.0690757	0.783539	-1.10694	1.05415	0.170342	-0.853316	0.191227	-0.50346	-0.818066	-0.203668	0.154939	0.420334	0.175884	0.02022	0.681307	-0.52541	0.399866
FOXO3	0.148374	0.0260773	0.0381803	0.0249883	-0.331995	-0.0825095	-0.0109691	-0.343731	0.141199	0.0842983	0.0186486	0.263176	0.0800578	0.121371	-0.125792	0.197307	0.177727	0.232363	0.103803	0.0543833	0.127384	0.119382	-0.156335	0.103281	0.0778495	0.388267	-0.0972751	0.0564305	0.121456	-0.062283	0.1501	-0.252842	0.238183	0.046247	0.17169	-0.280587	-0.135923	0.262935	0.164441	0.350007	-0.213802	-0.0783848	-0.143089	0.127923	-0.331148	-0.305371	0.101276	0.350696	0.113521
ATF6	0.437927	0.391532	0.550534	0.62502	0.257067	0.210699	-0.183808	-0.667383	0.366418	-0.859573	-0.145271	-0.349479	0.249625	0.661648	0.274428	-0.725116	-0.11553	-0.289738	-0.0197978	0.466928	-0.80605	-0.666232	0.638736	-0.873767	-0.29213	-0.437912	0.458026	0.104237	0.402388	-0.0811742	-0.760879	0.0444023	-0.00526795	-0.415508	0.449189	-0.2475	0.0489889	0.334519	-0.276802	0.226749	0.546081	-0.139426	-0.120782	-0.28019	0.431564	0.413989	-0.579067	-0.0866987	0.131697
PATZ1	-0.0962635	-0.54562	-0.60602	-0.597116	-0.623784	0.802874	0.638439	0.3334	0.0171892	0.298254	0.0539535	-0.607541	-0.651186	-0.017535	-0.238537	0.545993	-0.0176616	-0.643543	-0.125492	-0.214109	0.919382	0.757154	-0.00901891	0.928698	0.552577	0.543228	-0.240964	0.170879	-0.374632	-0.501815	0.938971	0.289142	-0.250946	0.875258	-0.39965	0.802416	-0.638263	-0.620448	0.569082	-0.264897	-0.721941	-0.829035	-0.434274	0.588275	-0.1978	0.183343	0.667918	-0.330005	-0.639044
STAT1	-0.101053	-0.31474	0.140954	-0.339319	-0.262918	0.102681	0.410391	-0.403384	0.0795703	0.245852	-0.155702	-0.346315	-0.157679	0.129466	-0.0439555	-0.0614959	-0.049794	-0.178175	-0.0214435	0.2425	0.353359	0.510745	-0.011069	0.402244	0.198107	0.246227	0.0568566	0.121205	-0.0668071	-0.459623	0.285796	0.198307	-0.33583	0.517401	-0.152162	0.282961	-0.496496	-0.147702	0.228676	-0.335627	-0.363777	-0.406563	-0.354747	-0.257643	-0.422114	-0.431225	0.24933	0.0791218	-0.414901
STAT3	-0.409672	-0.0713017	-0.223769	0.0364391	0.0738703	0.302318	0.119044	0.0708238	0.317568	0.00993747	-0.220363	-0.105102	-0.0862659	0.0862321	0.0310276	-0.370701	0.111272	-0.364481	-0.0310089	0.0413077	-0.216712	-0.422787	0.306886	-0.288208	0.0535072	-0.273241	0.380997	0.162354	0.0936939	0.0978365	0.144146	-0.277683	-0.394662	0.000192035	0.251297	-0.0800083	-0.0348233	-0.191462	0.198672	-0.158631	0.209959	-0.0855452	-0.0827707	-0.134844	0.0088981	0.312195	0.000877427	-0.214839	0.0689207
ESRRA	-0.0888732	-0.315438	-0.279205	-0.184133	-0.145751	-0.326481	0.146704	0.307854	-0.433094	0.434622	0.167266	0.305652	-0.329081	-0.372661	0.0472699	0.258145	0.00234906	0.489169	0.329277	-0.341532	0.692464	0.493117	0.00618399	0.350428	0.553423	0.0857402	-0.156541	-0.239291	-0.28485	0.47997	0.48705	0.131191	-0.0435409	0.0431084	-0.365496	0.0789851	0.0912181	-0.33509	0.0704867	0.131144	-0.128825	0.346957	0.185616	0.0587181	-0.547684	-0.464421	0.586436	0.016364	0.119549
ATF3	0.406553	0.362246	0.321661	0.0857146	0.0110894	-0.470821	-0.475775	-0.11975	-0.234064	-0.207501	-0.143828	-0.00982409	0.115825	-0.105562	0.180874	0.297288	-0.121297	0.342291	-0.359103	0.0617233	-0.315715	-0.348741	-0.232578	-0.334087	-0.344828	-0.145083	-0.383639	-0.0844308	0.327246	-0.0167583	-0.111237	0.357479	0.491772	-0.30164	0.275494	-0.0797615	0.261086	0.418148	-0.427631	-0.0600219	0.0987114	-0.00786855	0.102403	-0.106131	0.433696	8.01488e-05	-0.636845	0.172978	-0.0328912
ATF4	0.0343638	-0.322553	-0.645098	-0.365193	-0.23673	0.142752	0.0917182	0.199347	0.0293393	0.358246	0.112656	0.225801	-0.460122	-0.348659	-0.340534	0.190678	0.192078	-0.00414412	0.320258	-0.250973	0.482918	0.476705	0.158867	0.534234	0.448731	0.230891	0.0154584	0.121818	-0.423437	0.209557	0.527292	-0.306065	-0.0451602	0.313658	-0.312781	0.188437	-0.0858926	-0.521892	0.341961	0.0538844	-0.221283	-0.101453	-0.183707	0.202848	-0.201841	0.274741	0.61616	-0.128419	0.206014
JUND	-0.357355	-0.00316566	-0.198556	0.0503484	-0.433444	0.420171	0.139612	0.120148	0.594364	0.534355	-0.182904	0.142428	-0.299414	0.0793976	-0.347005	-0.137676	-0.133647	-0.339909	0.0382965	0.213997	0.326073	0.193153	0.621436	0.394137	0.275158	0.496241	0.579718	0.375099	0.0756142	-0.142021	0.385585	-0.0893308	-0.373543	0.0253881	0.193817	0.0261301	-0.601581	-0.215638	0.424804	0.282037	0.052133	-0.116734	-0.196905	-0.373913	-0.889267	0.0361372	0.512311	0.104839	0.0555185
PPARA	0.0198175	-0.910501	-1.74715	-1.42463	-0.529486	0.016845	0.745563	0.720499	-0.532181	1.00964	0.241487	0.246103	-0.77898	-1.18644	-0.662872	1.27121	0.533174	-0.18689	0.71381	-1.0009	1.46851	1.52316	-0.681092	1.44037	1.24103	0.74487	-0.892351	-0.447872	-0.529646	0.713258	1.40593	0.0271041	0.103268	0.975626	-0.961936	0.94151	0.15175	-1.16815	0.655621	-0.290655	-1.08111	-0.292532	-0.299945	0.978678	0.252206	0.409696	0.980525	-0.495023	0.26019
ELF2	0.0976625	-0.125669	0.403099	0.0349149	-0.218681	-0.498284	0.155446	-0.373779	-0.264559	0.202128	-0.0705693	0.0113659	0.127125	0.11102	-0.0204716	0.107088	-0.38266	0.441162	0.0191295	-0.0448179	0.432329	0.354487	-0.269774	0.210265	0.2779	0.0926051	-0.416177	-0.0825271	0.124731	-0.305836	-0.0550452	0.169343	-0.141735	-0.0433388	-0.0103605	-0.253029	-0.41169	0.376143	0.0915819	-0.0755689	-0.310407	-0.019297	-0.216968	-0.0680006	-0.75397	-0.684863	0.171403	0.542166	-0.0512537
CEBPG	0.091331	-0.78422	-1.30527	-1.02906	-0.221513	-0.322574	0.718891	0.468655	-0.909811	1.14337	0.122292	-0.0220609	-0.415194	-0.837051	-0.273295	1.43434	0.455545	0.069475	0.61615	-1.15875	1.18822	1.18471	-0.869294	1.06271	0.818884	0.593627	-1.098	-0.580466	-0.671866	0.625345	0.625524	0.533695	-0.0532808	0.59701	-1.06668	1.03704	0.266744	-0.742791	0.130035	-0.565081	-0.865992	-0.041088	0.176558	0.597535	0.118848	-0.226093	0.752315	-0.381264	0.33753
DBP	-0.255689	-0.380936	-0.339023	-0.274932	-0.0769296	0.0792546	0.24831	0.258712	-0.222923	0.390347	-0.0333228	0.185474	0.18129	-0.0181634	0.0984333	0.346233	0.172044	-0.0882367	0.242544	-0.269971	0.279847	0.276425	-0.326367	0.340561	0.171112	0.00147116	-0.124232	-0.184755	-0.255448	0.166553	0.0774717	0.148464	-0.126851	0.0682085	-0.210135	0.192874	0.0181553	-0.172499	0.00537932	-0.152347	-0.26464	0.195258	0.0876656	0.220286	-0.0792644	-0.204628	0.228873	-0.0852253	0.107922
FOXM1	0.195989	0.273248	0.56809	0.62483	0.245342	0.584957	-0.484154	0.0887871	0.130532	-0.908292	-0.162864	-0.0132959	0.846144	0.533031	0.401873	-0.366257	-0.178603	-0.0752362	-0.632478	0.29628	-1.02168	-1.40298	0.00960338	-1.04452	-1.15527	-0.482896	0.0385635	0.185916	0.304792	-0.238656	-0.784951	-0.183656	0.434509	-0.636171	0.452675	-0.611071	0.172931	0.443211	-0.145548	0.244684	0.377495	0.22566	0.0597226	0.377402	0.618132	0.480134	-0.697937	-0.238852	-0.233546
FOXA1	0.0790485	0.451036	-0.320885	-0.142775	0.436709	-0.581177	-0.322308	0.346592	-0.442365	0.443737	0.419133	0.880411	0.344608	-0.554904	-0.199784	0.564668	0.307341	0.4814	0.282614	-0.351459	-0.0958378	0.139791	-0.858628	0.241937	-0.0386999	0.216333	-0.458982	-0.614017	-0.115378	0.664432	-0.0879844	-0.106133	0.460092	0.0531799	-0.0339985	0.32807	0.716855	0.106427	-0.483627	-0.0867719	0.163134	0.611624	0.62565	0.224873	0.590131	0.0778034	-0.195871	0.155519	0.298474
NR1H3	0.540833	0.0931496	0.443726	0.489046	0.322879	0.166481	-0.190878	-0.302768	-0.0026983	-0.304693	0.0165041	-0.0339382	0.656665	0.136055	-0.117557	-0.0952329	-0.109537	0.501695	-0.0518265	0.0963136	-0.525319	-0.564276	-0.00887014	-0.299815	-0.498076	0.265098	-0.21032	-0.0190763	0.209591	0.256887	-0.427321	-0.293465	0.363551	-0.457592	0.394704	-0.363941	0.273044	0.515832	-0.0223892	0.153412	0.325068	0.47093	0.207704	-0.0241342	0.210746	-0.19553	-0.447685	0.115721	-0.431887
MAF	0.135114	0.610028	0.296646	0.215952	0.22485	-0.191183	-0.507966	-0.148548	0.151556	-0.156602	-0.0112832	0.242209	0.362813	0.152137	0.274904	0.103554	0.220073	0.248103	-0.205417	0.16089	-0.705776	-0.543964	-0.31587	-0.35509	-0.741843	0.0369729	-0.0473305	-0.140338	0.196924	-0.0632198	-0.175796	-0.00230405	0.454639	0.085818	0.246242	0.0179267	0.286801	0.331461	-0.456435	0.146791	0.242491	0.127713	0.0847636	-0.179756	0.687783	0.152203	-0.560722	0.149007	-0.0650022
MAZ	0.269611	0.678172	0.52805	0.0159806	0.402782	-0.96691	-0.433754	0.147082	-0.684211	-0.120066	0.195597	0.332026	0.438291	-0.135841	0.517232	0.131888	-0.112193	0.460907	-0.0510952	0.221723	-0.303081	-0.225152	-0.667381	-0.362566	-0.338559	-0.370219	-0.253025	-0.671672	0.212903	0.091412	-0.428624	0.419937	0.224068	-0.0982557	-0.0721466	-0.0585945	0.446681	0.441943	-0.774434	-0.0536735	-0.0516855	0.51599	0.311335	-0.0989744	0.699993	-0.210437	-0.525395	0.354994	0.163832
MTF1	-0.128137	-0.335286	-0.235123	0.208116	-0.0808162	0.870766	0.403589	-0.127942	0.551623	0.276745	0.117892	-0.285663	-0.17209	0.0767548	-0.499075	-0.385746	-0.113977	-0.429326	0.239564	0.0370621	0.287396	0.4646	0.757329	0.542124	0.324705	0.419777	0.479527	0.200891	-0.162724	0.051557	-0.0953589	-0.328671	-0.347875	-0.00863159	-0.0670364	0.0721997	-0.463935	-0.50112	0.372165	0.201444	0.202507	-0.0417828	-0.00680527	-0.375327	-0.706051	0.184727	0.488349	-0.437678	0.0889989
ETV4	0.347687	-0.298781	-0.303114	0.0847168	-0.0690407	0.111254	0.293152	0.114031	-0.201275	0.33319	0.215961	0.0231824	-0.2877	-0.325326	-0.267648	0.023724	-0.155408	0.387378	0.220255	-0.12559	0.470918	0.19429	0.442776	0.250377	0.212794	0.467409	-0.0563897	-0.16205	-0.506725	0.526473	-0.034385	-0.258353	0.174315	-0.698783	-0.519336	-0.298749	0.147284	-0.702903	0.788941	0.224954	-0.0117029	0.297976	-0.0159624	0.0240419	-0.256222	0.160623	0.534682	-0.587624	0.460885
SPI1	0.692015	0.564936	1.00009	0.398568	0.307284	-0.453912	-0.720195	-0.615697	0.0205848	-0.549037	-0.239305	-0.294374	0.361274	0.174748	0.260123	-0.144044	-0.224901	0.656705	-0.466913	0.3728	-0.695852	-0.74889	-0.206266	-0.721321	-0.874118	-0.290289	-0.303819	0.0326836	0.352796	-0.299868	-0.686989	0.409727	0.546992	-0.484891	0.440261	-0.150204	0.104192	0.754947	-0.614933	-0.123275	0.397159	-0.0341944	0.0565861	-0.329705	0.304984	-0.274009	-0.750319	0.424087	-0.247436
SP3	-0.385448	-0.327705	-0.143667	-0.649233	-0.42715	-0.135922	0.732816	-0.261804	-0.088609	0.792634	-0.228738	-0.250193	-0.164634	-0.00415928	-0.0428932	0.0363925	0.0634068	-0.105954	0.453282	-0.0346414	0.835618	0.852415	-0.0868796	0.567793	0.791897	0.304228	-0.100173	-0.0504447	-0.0436346	-0.368222	0.436491	0.145976	-0.571159	0.61096	-0.28252	0.311934	-0.631797	-0.380712	0.26682	-0.318391	-0.736903	-0.312039	-0.448323	-0.0281367	-0.751318	-0.503354	0.682794	0.145884	0.0490254
TCF4	-0.159086	-0.107753	-0.658006	-0.476863	-0.157135	-0.369367	0.00158081	0.536265	-0.285865	0.447405	0.0615622	0.468649	-0.109858	-0.559787	0.0798176	0.344962	0.342891	0.120891	0.424746	-0.308581	0.390274	0.281395	-0.192369	0.224561	0.377374	0.148072	-0.127399	-0.458168	-0.0536379	0.607672	0.611716	-0.168944	0.0917026	0.366725	-0.358988	0.0307042	0.298161	-0.477099	0.0543322	0.194919	-0.341791	0.362364	-0.0527967	0.158544	0.264851	0.131863	0.301943	-0.154435	0.314513
TEF	0.143693	0.164903	-0.0581631	-0.31891	-0.474611	0.0730462	-0.0274434	0.210613	-0.20664	0.253966	-0.0551309	0.408658	0.150072	0.268392	0.175738	0.811675	0.0933399	0.296281	-0.0255176	0.0629645	0.0692064	0.173993	-0.504696	0.46194	-0.476504	0.537762	-0.354692	-0.138999	0.0940243	-0.35165	0.403506	0.3685	0.406919	0.525515	-0.0936457	0.298793	-0.0613661	-0.0168558	0.0599544	0.10369	-0.493524	-0.103283	-0.257145	0.263531	0.362519	-0.169039	-0.136533	0.00678257	-0.479756
E4F1	-0.17339	-0.231471	-0.0114476	-0.55603	-0.0955173	-0.154133	0.378426	-0.112115	-0.44028	0.772251	-0.513635	-0.0373524	0.32318	0.142481	0.239159	0.382798	0.19321	-0.128157	0.235959	-0.289881	0.184534	0.0333631	-0.812088	-0.0719411	-0.0973821	0.164064	-0.57187	-0.335066	-0.0988315	-0.131059	-0.121908	0.553733	-0.219645	0.197055	-0.273884	0.459097	0.0447178	-0.136905	-0.321173	-0.373566	-0.477927	0.0396728	0.0612762	-0.10709	0.0755998	-0.51211	0.125477	-0.045343	0.193547
TCF12	0.17832	0.114847	-0.258461	-0.231793	0.298627	-0.334141	-0.0464191	0.950308	-0.853884	0.107199	0.372424	0.623251	0.564926	-0.502422	0.0221233	0.677985	0.0333258	0.307368	0.0409879	-0.27831	0.279962	0.152245	-0.954046	0.339023	-0.0516929	0.0498794	-0.69159	-0.594001	-0.113002	0.647154	-0.115586	-0.0489232	0.448586	-0.331132	-0.144456	0.0543721	0.578084	0.149591	-0.176254	0.0183507	-0.248061	0.714214	0.608653	0.594548	0.456422	0.0324365	-0.402815	0.0503863	0.108151
SMAD3	-0.124818	0.183272	0.525757	0.381348	-0.137017	0.300914	-0.262587	-0.181002	0.291988	-0.463331	-0.0502635	0.0722953	0.21039	0.57018	0.141571	-0.440343	-0.457733	-0.0191809	-0.255774	0.417122	-0.221381	-0.248462	0.306245	-0.219733	-0.398889	-0.0923199	0.481031	0.424873	0.21625	-0.502856	-0.0655146	-0.118607	-0.104773	-0.0185901	0.407366	-0.430376	-0.414329	0.327718	0.0432755	0.324723	0.216848	-0.0703758	-0.242482	-0.321244	-0.364508	-0.152335	-0.225601	0.276319	-0.287488
TEAD1	0.155349	0.401518	-0.385389	-0.157801	0.0833844	0.225804	-0.22016	0.46987	0.0444491	0.220345	-0.0448986	0.0985971	0.0980039	-0.0768732	0.0420862	0.433624	0.232968	-0.159823	-0.0868492	0.0887116	-0.158709	-0.239066	-0.188823	0.0668404	-0.210658	0.219723	0.18681	-0.170919	-0.181738	0.245373	0.261686	-0.0824887	0.239558	0.263775	0.0947188	0.452197	0.177352	-0.247585	0.0253279	0.0678245	-0.0482648	0.129234	0.00506987	0.266278	0.705843	0.697847	-0.0460163	-0.131261	0.0160199
GTF2I	0.369804	-0.0224093	-0.510892	-0.299044	-0.320652	0.328479	0.183392	0.593244	-0.220696	0.052963	0.473348	0.0880339	-0.205521	-0.112723	-0.316336	0.495884	0.0576772	-0.40114	0.0969179	-0.0167608	0.61259	0.526535	-0.063214	0.718513	0.186933	0.662516	0.12622	-0.386826	-0.244593	0.170485	0.442761	-0.0506506	0.218331	0.552957	-0.470239	0.329189	-0.197097	-0.348589	0.152451	0.468535	-0.406147	-0.0864348	-0.135099	0.334758	0.264524	0.415694	0.298784	-0.158583	-0.116405
GTF2A1	0.0561519	0.192583	0.982565	1.46264	0.550101	1.09592	-0.011248	-0.699979	0.975117	-1.53987	0.232108	-0.535066	0.474504	0.871068	-0.196543	-2.2483	-0.724386	-0.467635	-0.106792	0.958043	-0.729077	-0.990402	1.67308	-1.22269	-0.190045	-0.709062	1.36441	1.01018	0.408336	0.0630703	-0.97022	-1.01624	-0.253389	-1.34595	0.584305	-1.40189	-0.172877	0.280255	0.601162	0.928207	1.14211	0.134068	-0.186021	-0.224642	-0.593325	0.574681	-0.32364	-0.289495	-0.0138401
SF1	-0.176639	-0.0355055	-1.37711	-0.626745	0.0990375	-0.17076	0.0526276	1.123	-0.413649	0.86394	0.56788	1.07394	-0.385589	-1.14711	-0.593698	0.564193	0.644917	0.247446	0.607046	-0.645184	0.615941	0.68528	-0.451463	0.894291	0.458471	0.0651293	-0.177825	-0.510696	-0.370149	1.04892	0.692194	-0.354382	0.384128	0.325433	-0.702069	0.367461	0.643589	-0.887612	-0.0575005	0.0999107	-0.23752	0.607073	0.465423	0.491049	0.381241	0.654211	0.637875	-0.48585	0.489295
POSTN	0.181391	0.155562	-0.21964	-0.34226	0.48106	-0.893967	-0.647545	0.628006	-0.535551	-0.0506932	0.349556	0.257044	0.126761	-0.928281	0.210357	0.566542	0.269455	0.49444	-0.190764	-0.237202	-0.194271	-0.0447624	-0.526329	0.0528242	-0.301102	-0.187655	-0.485979	-0.301371	-0.0947763	0.407139	0.0845485	0.102419	0.629033	-0.0526837	-0.0416885	0.180016	0.649147	0.249265	-0.61853	-0.433223	0.0993419	0.322576	0.560003	0.117062	0.79754	0.0634552	-0.531458	0.142186	-0.039649
SMAD4	0.102842	0.125068	0.317461	0.182372	0.175978	-0.381389	-0.262039	0.118649	-0.168659	-0.027013	0.179319	0.298222	0.488692	-0.151063	-0.0976935	-0.0668394	-0.290949	0.376106	0.0542615	0.0926303	0.0430771	0.152997	-0.0440262	0.206154	0.336024	0.209262	0.0206333	-0.123076	-0.0276134	0.202513	-0.288431	-0.32168	0.175119	-0.14481	0.236304	-0.224401	0.0938487	0.240625	0.0492284	0.280107	0.0616287	0.588846	0.178727	0.165762	-0.222518	-0.165055	-0.0874644	0.191632	-0.0713027
ELF1	0.149887	-0.0442251	-0.233709	-0.162569	0.390609	-0.526817	-0.00973318	-0.133867	-0.0619981	0.238107	0.261176	-0.102231	-0.301322	-0.534002	-0.189546	0.103424	0.384227	0.412507	0.267756	-0.290677	-0.0327574	0.396526	-0.0685696	0.186738	0.114717	-0.0732754	-0.195942	-0.303531	-0.152408	0.436935	-0.185209	0.117699	0.214562	0.0642505	-0.377386	0.219205	0.428887	-0.256939	-0.158561	-0.397683	0.220895	0.0593006	0.30575	-0.390488	0.182612	-0.0678219	-0.222807	-0.251013	0.223478
HMGA1	-0.173237	0.285209	0.312694	0.416283	0.0903407	0.323663	-0.30044	-0.204038	0.636984	-0.48002	-0.113357	-0.13149	-0.157276	0.208652	-0.039384	-0.705569	-0.0200745	-0.325097	-0.409744	0.490268	-0.536328	-0.527832	0.561206	-0.371189	-0.251398	-0.511482	0.712148	0.495745	0.263662	-0.203897	-0.0232935	-0.449379	-0.112855	-0.145991	0.507394	-0.347954	-0.185204	0.25857	-0.083171	0.119555	0.492335	-0.215307	-0.129381	-0.363231	-0.0622102	0.428359	-0.19911	0.245209	-0.0215148
RUNX1	0.32065	0.219605	0.333517	0.139029	0.0141133	-0.232295	-0.371443	0.0140597	-0.166834	-0.0591947	-0.00133096	0.377776	0.230722	-0.0530168	-0.0165377	0.0158196	-0.298223	0.542056	0.0550484	0.184462	-0.00794634	-0.0273779	-0.0396921	0.201537	0.0281639	0.0156482	-0.0939718	-0.0652788	-0.0790446	0.120991	0.0888298	-0.21512	0.264329	-0.20602	0.144102	-0.155065	0.0307853	0.255797	-0.0721403	0.297721	0.115123	0.381649	-0.135393	-0.0358055	-0.048401	0.0600489	0.11275	0.382594	-0.0797384
RUNX2	0.352978	0.0687305	0.253723	0.0302789	0.0311321	-0.0735869	0.109947	-0.045666	-0.225419	0.237126	0.0930885	0.107201	0.0831938	-0.231527	-0.220709	0.290853	-0.220519	0.410043	-0.0311435	0.0763225	0.237685	0.356517	-0.345032	0.55264	-0.0291745	0.463943	-0.265834	-0.50338	-0.292808	0.215789	-0.0105473	-0.117098	0.234669	-0.262257	0.0533074	0.080242	0.00149237	-0.128163	-0.0255606	0.0185533	0.0219441	0.24044	0.128657	-0.175709	-0.191762	-0.369884	0.204532	-0.0223886	-0.0612058
NFYB	-0.297798	-0.543138	-0.934081	-0.295801	0.0273091	-0.244716	0.573324	0.368483	-0.134695	0.515419	0.284197	-0.308561	-0.573303	-0.564661	-0.173889	0.233248	0.406127	0.0292747	0.395423	-0.635123	0.701874	0.563051	0.26643	0.380117	0.668877	0.244553	-0.0391807	-0.246069	-0.239763	0.374591	0.703418	0.0754419	-0.422501	0.554928	-0.733873	0.437541	0.0437975	-0.683064	0.435986	-0.325017	-0.192133	0.062794	0.132281	-0.0149182	-0.395525	-0.205746	0.741803	-0.369081	0.0686404
SMAD1	0.199281	-0.280585	-0.297068	-0.391654	-0.0699817	-0.104948	0.317184	0.0667521	-0.232026	0.410615	0.14832	-0.0132847	-0.0514064	-0.309053	-0.260421	0.196291	-0.00882762	-0.210668	0.246471	-0.135502	0.539696	0.65958	-0.182453	0.54831	0.661471	0.344814	-0.111928	-0.21949	-0.0521442	0.116288	0.213136	0.213628	0.0544333	0.307609	-0.416159	0.394735	-0.0117069	-0.176202	0.15421	0.014555	-0.343679	0.0821923	-0.0109509	0.150236	0.0687891	0.062049	0.300454	-0.00358449	-0.0317219
HIF1A	-0.102532	0.688423	0.350259	0.154342	0.0126364	-0.156204	-0.539078	-0.0487785	0.182222	-0.0539131	-0.0762432	-0.00408269	0.145323	0.193982	0.298165	0.0310784	0.0544343	-0.00935871	-0.570788	0.337009	-0.528764	-0.59801	-0.134847	-0.40988	-0.724741	-0.14649	0.179402	0.049514	0.428445	-0.458397	0.0226774	0.103567	0.191051	0.108164	0.391411	-0.0253793	-0.0903233	0.453977	-0.519796	-0.024284	0.240947	-0.178982	0.0856334	-0.301942	0.279146	0.0616782	-0.416071	0.33213	-0.153845
MYC	-0.406274	0.100914	-0.0348527	-0.33707	0.069636	-0.504383	0.0592764	-0.0286343	0.0406862	0.447577	-0.253956	-0.240096	-0.0447968	0.0138871	0.383698	0.305563	0.392246	-0.0752408	0.1486	-0.274006	0.0911521	0.00336209	-0.453394	-0.241736	0.0550422	-0.0474907	-0.181072	-0.33662	0.341088	-0.385035	-0.173758	0.612522	-0.352139	0.636014	-0.236165	0.500547	-0.20056	0.212862	-0.617668	-0.548055	-0.377272	-0.132765	0.0954868	-0.226899	0.0275697	-0.432394	0.0625954	0.275366	0.079868
NF1	-1.02631	-0.43484	-1.12354	-0.563441	-0.584381	0.293332	0.677727	0.691657	0.270384	1.00216	0.142061	0.315253	-0.40588	-0.381967	-0.662019	0.229864	0.563461	-0.673684	0.646373	-0.547861	1.07407	0.816991	0.000575421	0.840252	0.703859	0.58475	0.0815634	-0.127505	-0.00870986	-0.0714655	0.507553	-0.0385203	-0.465768	0.498019	-0.63981	0.300461	-0.687347	-0.555513	0.512503	0.208606	-0.672914	-0.252645	-0.0457362	0.317891	-1.00316	-0.103977	1.16432	-0.171562	0.178065
NFE2L2	-0.0068722	-0.64002	-0.798926	-0.576692	-0.327937	-0.104257	0.37184	0.0949523	-0.0675884	0.32466	-0.0219453	-0.353879	-0.784232	-0.516213	-0.160736	0.515714	0.43692	-0.149427	0.296077	-0.594359	0.75239	0.657933	0.0476082	0.327753	0.729089	0.0696195	-0.3001	0.116144	-0.327895	0.0695732	0.576171	0.091792	-0.240452	0.718535	-0.450006	0.525172	-0.161651	-0.527558	0.460783	-0.630793	-0.612593	-0.581699	-0.222311	0.593593	-0.0656793	-0.0851107	0.755926	-0.199738	0.0578422
MEF2D	0.26443	0.296517	0.268384	0.0178074	0.518446	-0.406572	-0.413146	0.0135074	-0.465043	-0.416386	0.372993	0.0693126	0.74057	-0.0782219	0.0580557	0.0852948	0.208197	0.078901	-0.00577399	-0.216658	-0.378905	-0.205967	-0.905319	-0.344845	-0.467942	-0.253192	-0.605764	-0.38294	0.251131	-0.00667205	-0.366476	0.0918179	0.594698	0.0322455	0.10024	0.0501665	0.487685	0.73556	-0.930955	0.0354751	0.0531463	0.14586	0.445437	0.445012	0.86255	-0.0784521	-0.673067	0.343432	-0.206833
RARA	-0.407807	0.366916	-0.600601	-0.371036	-0.294827	-0.411323	-0.266566	0.106033	0.0546262	0.803264	0.0517194	0.685882	-0.203761	-0.358091	-0.180119	0.387799	0.248942	-0.00622282	0.292592	-0.148759	0.286691	0.486841	-0.306608	0.455027	0.173691	0.18533	0.0313926	-0.091879	0.0930071	-0.0142756	0.42301	0.0610805	0.0326596	0.371526	-0.0254191	0.0793212	-0.186691	-0.0630358	-0.40958	0.147202	-0.205007	-0.0633972	0.0405064	-0.362701	-0.255533	0.0300615	0.194209	0.310283	0.522491
GABPA	0.0406726	0.215349	0.00925527	-0.287385	-0.131703	-0.452224	-0.0390221	0.266817	-0.41495	0.283107	0.115922	0.338994	0.045969	-0.0938347	0.492833	0.681086	0.120663	0.508773	-0.186606	-0.0371154	-0.0517149	0.0267921	-0.645041	0.11817	-0.212874	0.152185	-0.485543	-0.407254	-0.00859613	-0.0127229	0.416319	0.189633	0.479155	0.226477	0.125339	0.140434	0.297446	0.00479477	-0.0591859	-0.253545	-0.244442	0.0280084	0.0555962	0.152908	0.55255	-0.212148	-0.352285	0.121017	-0.0542824
ADD1	0.345042	0.58885	0.816326	0.886152	0.314719	0.119605	-0.743008	-0.466188	0.217462	-1.0241	0.0425653	0.154733	0.529296	0.398574	0.167747	-0.899974	-0.401322	0.146493	-0.302908	0.398994	-0.883566	-1.01351	0.507854	-1.0504	-0.482415	-0.299077	0.429171	0.245227	0.427191	0.109619	-0.495766	-0.265311	0.444194	-0.751123	0.78011	-0.655363	0.27994	0.582593	-0.353092	0.776452	0.830072	0.35252	0.0847409	-0.0588573	0.393859	0.443266	-0.648053	0.255803	0.0590758
[truncated: 66 more columns]

## Sheet: perm-P-left-tailed-TFa-blca
perm-P-left-tailed-TFa-blca: Significance analysis (permutation test) - left tailed p-values of each TF for BLCA
	TCGA-DK-A2I4	TCGA-BT-A2LD	TCGA-FD-A3B7	TCGA-FD-A3B8	TCGA-FD-A3B6	TCGA-FD-A3B5	TCGA-GC-A3BM	TCGA-DK-A3IL	TCGA-G2-A3IB	TCGA-G2-A3IE	TCGA-DK-A3IT	TCGA-DK-A3IK	TCGA-DK-A3IQ	TCGA-CU-A3KJ	TCGA-BL-A3JM	TCGA-GV-A3JZ	TCGA-GV-A3JW	TCGA-GV-A3JV	TCGA-GD-A3OQ	TCGA-BT-A3PJ	TCGA-CF-A3MG	TCGA-CF-A3MF	TCGA-GC-A3I6	TCGA-CF-A3MI	TCGA-CF-A3MH	TCGA-FD-A3NA	TCGA-FD-A3N5	TCGA-FD-A3N6	TCGA-GD-A3OS	TCGA-GD-A3OP	TCGA-BT-A3PH	TCGA-GV-A3QI	TCGA-GV-A3QG	TCGA-GV-A3QH	TCGA-BT-A3PK	TCGA-CU-A3QU	TCGA-FD-A3SL	TCGA-FD-A3SP	TCGA-E7-A3X6	TCGA-FD-A3SN	TCGA-FD-A3SO	TCGA-FD-A3SQ	TCGA-FD-A3SJ	TCGA-FD-A3SM	TCGA-FD-A3SR	TCGA-FD-A3SS	TCGA-BT-A42C	TCGA-GV-A3QF	TCGA-K4-A3WV
TCF3	0.488702	0.896621	0.993601	0.975805	0.678264	0.555089	0.126375	0.0217956	0.982004	0.107179	0.158968	0.214957	0.803239	0.903619	0.564487	0.00059988	0.171166	0.265547	0.388122	0.95241	0.0245951	0.00759848	0.997201	0.00079984	0.24855	0.138572	0.976805	0.941012	0.978004	0.054989	0.00419916	0.381324	0.14777	0.0211958	0.910618	0.0363927	0.0355929	0.95041	0.34913	0.84883	0.971206	0.355729	0.213157	0.0323935	0.0257948	0.581684	0.293541	0.792242	0.804239
TFAP4	0.620276	0.975405	0.971006	0.840232	0.605279	0.189962	0.0329934	0.222755	0.458508	0.129574	0.431314	0.791242	0.926215	0.879824	0.919016	0.553889	0.390122	0.844431	0.0689862	0.762847	0.0217956	0.0477904	0.0973805	0.0307938	0.0211958	0.209158	0.295141	0.346131	0.968806	0.080184	0.0809838	0.690462	0.855629	0.307139	0.973805	0.0857828	0.575885	0.983803	0.0445911	0.573485	0.686663	0.590082	0.727455	0.368726	0.790242	0.238352	0.0103979	0.911418	0.583883
MEF2A	0.831834	0.292541	0.296541	0.355929	0.857229	0.0187962	0.415717	0.285943	0.0565887	0.658068	0.906619	0.70186	0.365727	0.0391922	0.346331	0.514297	0.480104	0.930814	0.870226	0.244951	0.919616	0.981204	0.5013	0.838232	0.986403	0.503699	0.228354	0.476505	0.0919816	0.979604	0.630074	0.362328	0.825635	0.145171	0.0933813	0.395721	0.971406	0.267347	0.693661	0.658668	0.440712	0.931614	0.69886	0.877624	0.470906	0.410718	0.764647	0.475905	0.836033
ELK1	0.669666	0.65007	0.141172	0.785443	0.667866	0.683463	0.296341	0.844631	0.806639	0.0479904	0.761248	0.834233	0.223155	0.243351	0.215157	0.369526	0.734253	0.167966	0.4979	0.539292	0.10158	0.474705	0.729854	0.677864	0.488702	0.182563	0.692462	0.532893	0.637073	0.820636	0.338732	0.109178	0.807439	0.322336	0.720456	0.34833	0.858428	0.455309	0.722256	0.673265	0.828834	0.330734	0.606679	0.767646	0.952809	0.965407	0.212957	0.165567	0.30014
SP1	0.491302	0.885623	0.719456	0.669466	0.277345	0.859228	0.05019	0.882424	0.614877	0.542292	0.430314	0.912617	0.811038	0.755649	0.60188	0.828234	0.340732	0.597481	0.0733853	0.787642	0.114377	0.0463907	0.342731	0.560288	0.00779844	0.835233	0.713057	0.604279	0.520296	0.253149	0.544691	0.346531	0.819236	0.227554	0.929414	0.288542	0.416317	0.720856	0.241552	0.769246	0.781844	0.669066	0.663667	0.333533	0.654069	0.656469	0.176165	0.610678	0.405119
ATF1	0.5021	0.0575885	0.158768	0.268946	0.0877824	0.981604	0.991002	0.479904	0.45211	0.489302	0.461908	0.0855829	0.134573	0.785043	0.361728	0.69766	0.205159	0.0481904	0.621076	0.442312	0.991602	0.925815	0.830434	0.957009	0.975605	0.843031	0.5013	0.519296	0.0757848	0.537293	0.903019	0.593481	0.0903819	0.661468	0.168366	0.89862	0.182364	0.0137972	0.947411	0.461108	0.213957	0.171966	0.178564	0.896021	0.242352	0.546291	0.954209	0.0313937	0.405919
ETS1	0.781644	0.269146	0.584083	0.296941	0.765847	0.796841	0.84883	0.161568	0.303939	0.577285	0.370726	0.194361	0.778044	0.455109	0.165567	0.524095	0.670666	0.209358	0.659468	0.273545	0.434913	0.742651	0.0781844	0.572286	0.460308	0.65187	0.140972	0.362527	0.215757	0.530294	0.255549	0.417916	0.647471	0.655869	0.283343	0.793641	0.629674	0.423915	0.444511	0.237752	0.34953	0.258948	0.610278	0.508498	0.824635	0.343531	0.416917	0.236753	0.123375
EP300	0.341732	0.60048	0.706059	0.814437	0.815237	0.666467	0.616677	0.177564	0.439912	0.137173	0.381524	0.375725	0.495701	0.729054	0.719856	0.0173965	0.114977	0.506499	0.709858	0.672066	0.309138	0.179764	0.968206	0.0607878	0.757848	0.125175	0.782643	0.786043	0.338732	0.863027	0.4975	0.311538	0.0821836	0.0427914	0.776245	0.358328	0.780244	0.210558	0.759648	0.675465	0.971606	0.678264	0.460908	0.276345	0.354729	0.713657	0.355529	0.280544	0.852829
ATF2	0.756249	0.244951	0.710258	0.827834	0.716657	0.605879	0.614877	0.258348	0.181764	0.0179964	0.826435	0.30174	0.525695	0.574685	0.705459	0.125775	0.155569	0.682064	0.575485	0.465107	0.492701	0.616077	0.809438	0.342332	0.776245	0.144171	0.264947	0.703059	0.457508	0.742651	0.372925	0.5003	0.639272	0.0479904	0.492701	0.159568	0.846431	0.688662	0.831434	0.688062	0.760848	0.506099	0.408918	0.870226	0.581284	0.481704	0.283943	0.339732	0.370926
RELA	0.921216	0.9998	1	1	0.943811	0.608278	0.00019996	0.00979804	0.994801	0.00039992	0.270346	0.172765	0.760048	0.999	0.994601	0.0009998	0.0173965	0.895021	0.00019996	0.9996	0.00019996	0.00019996	0.993001	0.00019996	0.00019996	0.009998	0.9996	0.876825	0.9992	0.00219956	0.00239952	0.65087	0.969006	0.00479904	1	0.00079984	0.439112	0.9998	0.00739852	0.820236	1	0.346931	0.574485	0.00019996	0.968006	0.869826	0.00039992	0.911418	0.279144
YY1	0.110778	0.0817836	0.00479904	0.0079984	0.505299	0.0503899	0.905819	0.930214	0.183563	0.996201	0.35133	0.607678	0.136973	0.0271946	0.325535	0.992202	0.996801	0.503899	0.953209	0.0321936	0.907219	0.978804	0.00739852	0.94961	0.807838	0.477904	0.0539892	0.040192	0.286943	0.857429	0.608478	0.896421	0.378124	0.964607	0.0227954	0.975805	0.859428	0.14757	0.0817836	0.0245951	0.0153969	0.45051	0.960808	0.410918	0.592881	0.0671866	0.812438	0.290542	0.767447
IRF1	0.94841	0.0727854	0.0113977	0.00779844	0.30114	0.0243951	0.938812	0.965207	0.00539892	0.991202	0.923815	0.867427	0.460908	0.0059988	0.0885823	0.9992	0.777245	0.920816	0.984403	0.0841832	0.9992	0.999	0.0195961	0.9996	0.972805	0.993601	0.00939812	0.0283943	0.0233953	0.972206	0.940012	0.716857	0.914417	0.887023	0.00059988	0.981804	0.841432	0.0633873	0.922216	0.406919	0.00739852	0.810238	0.531494	0.95081	0.765247	0.230554	0.981004	0.325935	0.246951
IRF2	0.324935	0.0467906	0.718056	0.724055	0.85023	0.818036	0.980404	0.225155	0.64927	0.355529	0.20016	0.019796	0.781644	0.862428	0.707259	0.0387922	0.230154	0.134573	0.854829	0.418716	0.373925	0.382523	0.89862	0.190962	0.79984	0.184363	0.521696	0.59808	0.510098	0.447111	0.0921816	0.540492	0.0167966	0.255349	0.288342	0.581884	0.343331	0.410518	0.810638	0.180964	0.688862	0.442711	0.353929	0.212557	0.241552	0.231954	0.528694	0.182364	0.320136
TFCP2	0.284143	0.208358	0.678064	0.94841	0.485303	0.9978	0.590482	0.439512	0.926015	0.124175	0.471706	0.210158	0.457309	0.967806	0.369326	0.015197	0.147171	0.108778	0.565087	0.847031	0.294941	0.309138	0.996201	0.373125	0.332334	0.24875	0.992002	0.920816	0.24915	0.277145	0.236953	0.503499	0.113177	0.260148	0.513697	0.205159	0.0859828	0.139972	0.841032	0.874025	0.952809	0.622476	0.431314	0.132973	0.054989	0.79804	0.70106	0.090182	0.335533
GATA2	0.683863	0.935813	0.994401	0.988602	0.947011	0.583883	0.188762	0.377924	0.556089	0.00779844	0.736453	0.767247	0.9984	0.965007	0.745251	0.00439912	0.289342	0.491702	0.384923	0.888622	0.00579884	0.00319936	0.645871	0.00139972	0.0357928	0.266147	0.814437	0.546291	0.926415	0.358728	0.00719856	0.154969	0.880024	0.0279944	0.806039	0.0159968	0.889022	0.971406	0.444311	0.967207	0.925815	0.975205	0.664867	0.766247	0.871626	0.620676	0.0145971	0.45211	0.312937
GATA3	0.476705	0.956809	0.0721856	0.378924	0.939012	0.079984	0.00779844	0.94801	0.167167	0.896421	0.874025	0.995401	0.74925	0.0543891	0.617277	0.985403	0.959208	0.993001	0.558888	0.184563	0.0337932	0.329934	0.0369926	0.694461	0.0283943	0.296141	0.287942	0.0509898	0.455909	0.990402	0.622476	0.684263	0.994001	0.570886	0.667866	0.723855	0.9988	0.413317	0.004999	0.441312	0.973405	0.994001	0.995201	0.166967	0.981404	0.766647	0.0243951	0.325335	0.875825
MECOM	0.0373925	0.439112	0.454909	0.610278	0.054789	0.924815	0.84983	0.258948	0.975405	0.794641	0.0813837	0.632873	0.275745	0.933813	0.417317	0.0731854	0.621876	0.0741852	0.605279	0.854829	0.444911	0.241552	0.89782	0.415317	0.438312	0.268746	0.952809	0.95121	0.771046	0.0291942	0.712857	0.374525	0.0293941	0.547091	0.789842	0.194361	0.014797	0.418716	0.896021	0.591482	0.385523	0.0687862	0.069986	0.433313	0.0181964	0.363927	0.939012	0.722056	0.509298
MZF1	0.491102	0.264147	0.905019	0.962408	0.858428	0.687063	0.60128	0.19976	0.443711	0.0291942	0.732853	0.69886	0.956809	0.818036	0.44771	0.0019996	0.0739852	0.795241	0.734053	0.722256	0.309138	0.190362	0.936813	0.075185	0.775245	0.0809838	0.802639	0.932414	0.814437	0.666867	0.129174	0.20096	0.529094	0.00759848	0.740652	0.004999	0.69806	0.863627	0.946811	0.892022	0.904419	0.933213	0.414117	0.778844	0.0637872	0.459908	0.241952	0.532893	0.356529
IKZF2	0.295941	0.080184	0.0417916	0.0727854	0.325735	0.745851	0.968406	0.738652	0.471906	0.959008	0.285943	0.243551	0.355729	0.293141	0.266947	0.746651	0.515297	0.113177	0.939612	0.172765	0.984603	0.965607	0.342132	0.968606	0.972206	0.644871	0.34973	0.489702	0.414917	0.660868	0.879024	0.64867	0.0515897	0.896421	0.235753	0.944611	0.265747	0.113577	0.794441	0.327135	0.0861828	0.318936	0.305139	0.860628	0.238552	0.390922	0.957808	0.39872	0.586283
CUX1	0.212557	0.230554	0.722655	0.792042	0.410518	0.85163	0.89822	0.29894	0.565687	0.343731	0.182963	0.302539	0.561688	0.671866	0.322535	0.117576	0.112178	0.218556	0.390722	0.391922	0.556089	0.462108	0.777844	0.288142	0.474705	0.433513	0.382124	0.836233	0.531494	0.187562	0.105579	0.246351	0.115977	0.0511898	0.532294	0.139372	0.189762	0.454309	0.833233	0.370126	0.473105	0.369726	0.369726	0.453109	0.0945811	0.408118	0.757049	0.231754	0.516697
PBX1	0.673665	0.604479	0.9978	0.795441	0.0675865	0.819836	0.726055	0.00179964	0.976805	0.0673865	0.0119976	0.0235953	0.338932	0.995601	0.457508	0.00459908	0.035193	0.0589882	0.519096	0.994201	0.175565	0.213357	0.976605	0.0227954	0.527095	0.25115	0.963607	0.966607	0.80224	0.00279944	0.0395921	0.854629	0.00959808	0.612478	0.890422	0.394321	0.0009998	0.937812	0.722855	0.426315	0.270946	0.00679864	0.00119976	0.0393921	0.0523895	0.252749	0.585283	0.963607	0.235353
CEBPB	0.374325	0.965407	0.991802	0.993801	0.414517	0.977205	0.160968	0.181964	0.981804	0.282144	0.319336	0.70066	0.836833	0.993401	0.476105	0.0103979	0.282743	0.561488	0.0439912	0.986803	0.0111978	0.00939812	0.89802	0.0615877	0.00279944	0.5015	0.996801	0.813037	0.785843	0.0485903	0.114377	0.0659868	0.59768	0.136173	0.985603	0.0121976	0.0459908	0.738652	0.284743	0.929214	0.970206	0.709058	0.554289	0.00879824	0.0593881	0.260148	0.211958	0.545891	0.227554
CREB1	0.435313	0.516697	0.359728	0.126175	0.185963	0.141172	0.397121	0.79884	0.185763	0.965207	0.545891	0.933813	0.220356	0.139972	0.336133	0.969806	0.509698	0.965807	0.461308	0.563287	0.94761	0.921616	0.141572	0.983203	0.745251	0.889222	0.464707	0.365327	0.158968	0.807638	0.980204	0.578884	0.84783	0.65167	0.343331	0.741852	0.712058	0.157369	0.636273	0.488902	0.209958	0.834633	0.615677	0.470706	0.218756	0.154169	0.852829	0.564687	0.424515
CEBPA	0.660268	0.215757	0.395721	0.982404	0.863227	0.997001	0.713857	0.732653	0.90062	0.0829834	0.531694	0.34753	0.790642	0.634673	0.0883823	0.0493901	0.377325	0.10158	0.431314	0.517696	0.0511898	0.0575885	0.981204	0.309138	0.59868	0.45191	0.844031	0.835833	0.465307	0.919816	0.256549	0.0157968	0.642472	0.108778	0.915617	0.329734	0.771446	0.324935	0.926415	0.823435	0.971206	0.84803	0.756849	0.878624	0.787243	0.991402	0.579284	0.0305939	0.127774
MAX	0.213357	0.505099	0.0285943	0.0103979	0.364127	0.0029994	0.564687	0.90242	0.0393921	0.995201	0.686463	0.957409	0.64987	0.039792	0.662667	0.9992	0.981204	0.916417	0.806239	0.0255949	0.909618	0.958008	0.00139972	0.89762	0.65007	0.89802	0.0115977	0.010198	0.539092	0.577684	0.75025	0.89822	0.914217	0.969606	0.0271946	0.893021	0.854029	0.343931	0.104379	0.207359	0.00979804	0.854629	0.89862	0.812637	0.740652	0.0767846	0.756449	0.633073	0.838232
USF1	0.743451	0.896421	0.920616	0.426315	0.667866	0.059988	0.0289942	0.317137	0.15077	0.562687	0.687263	0.876825	0.709858	0.35213	0.819636	0.515297	0.310138	0.987403	0.416917	0.755449	0.243751	0.391122	0.277145	0.394321	0.138972	0.341332	0.482503	0.525895	0.623675	0.471706	0.743651	0.742851	0.90042	0.70146	0.610078	0.407518	0.789842	0.80144	0.0765847	0.667866	0.625075	0.874225	0.520096	0.325935	0.79784	0.289942	0.266347	0.921216	0.342332
FOXQ1	0.35153	0.985203	0.9986	0.996001	0.29934	0.894021	0.010198	0.15197	0.987203	0.00259948	0.419716	0.757648	0.465307	0.988802	0.788242	0.00239952	0.0861828	0.59968	0.00659868	0.9986	0.00519896	0.00179964	0.989002	0.00379924	0.00259948	0.0691862	0.9996	0.985803	0.852829	0.0289942	0.40052	0.044991	0.722655	0.0553889	0.993801	0.00219956	0.117776	0.945411	0.328734	0.969406	0.991602	0.336733	0.122575	0.0273945	0.233353	0.778644	0.074985	0.928414	0.460708
POU2F1	0.529494	0.453309	0.612278	0.473705	0.759648	0.0379924	0.410918	0.544291	0.0221956	0.391122	0.34953	0.592082	0.960208	0.505299	0.94881	0.79804	0.60048	0.74845	0.806239	0.114977	0.15037	0.0707858	0.0739852	0.0143971	0.145971	0.0593881	0.0141972	0.136773	0.792042	0.629674	0.0285943	0.94801	0.437313	0.128374	0.284743	0.512897	0.940612	0.94941	0.0635873	0.19996	0.475505	0.725655	0.904619	0.794241	0.89842	0.0539892	0.187762	0.608878	0.787443
HSF1	0.677864	0.335333	0.844431	0.397121	0.380924	0.562088	0.208758	0.4981	0.268546	0.0215957	0.472705	0.511898	0.785843	0.755649	0.818836	0.353529	0.102579	0.502699	0.439912	0.666667	0.24835	0.222955	0.391922	0.173965	0.187163	0.205559	0.243351	0.746651	0.640872	0.280744	0.474305	0.714257	0.774045	0.125175	0.728654	0.132773	0.757449	0.887423	0.304739	0.736853	0.483103	0.327335	0.165567	0.757449	0.915617	0.570486	0.0579884	0.724855	0.447111
ACTR1A	0.0965807	0.341732	0.821836	0.509098	0.460508	0.278744	0.462308	0.409918	0.367327	0.117576	0.327934	0.734253	0.531694	0.662068	0.636673	0.108778	0.332733	0.44851	0.394121	0.780244	0.467307	0.334933	0.567487	0.184963	0.469906	0.064787	0.767247	0.764247	0.35013	0.516097	0.364727	0.197361	0.130574	0.0961808	0.614077	0.0357928	0.554089	0.645271	0.69866	0.504099	0.570486	0.571286	0.336333	0.463307	0.134173	0.184163	0.417317	0.675265	0.70146
RORA	0.416317	0.0609878	0.104779	0.0039992	0.0855829	0.0737852	0.903619	0.441312	0.0791842	0.986203	0.0687862	0.444511	0.0393921	0.105379	0.673465	0.994001	0.891222	0.620476	0.762847	0.10218	0.968206	0.994801	0.0159968	0.95101	0.812637	0.534493	0.029794	0.131574	0.0707858	0.358328	0.726655	0.989202	0.219956	0.961608	0.0277944	0.990802	0.463107	0.0475905	0.234153	0.0103979	0.004999	0.136173	0.544291	0.380124	0.430314	0.00959808	0.923415	0.305939	0.554689
CREBBP	0.173565	0.421516	0.691662	0.862428	0.594881	0.835833	0.411518	0.628874	0.817437	0.418716	0.171166	0.377125	0.411518	0.871226	0.668866	0.270346	0.426715	0.481504	0.263147	0.626875	0.157169	0.0511898	0.794641	0.104379	0.0945811	0.229554	0.882623	0.822036	0.673265	0.465307	0.376525	0.544891	0.370726	0.135573	0.774045	0.231954	0.662867	0.527295	0.405119	0.413717	0.889022	0.577684	0.734053	0.0937812	0.338332	0.353529	0.259148	0.228554	0.480104
JUN	0.732454	0.870226	0.923815	0.9976	0.595881	0.9996	0.257349	0.374525	0.999	0.00179964	0.692861	0.0657868	0.418516	0.982603	0.292741	0.00579884	0.0857828	0.0069986	0.0171966	0.982603	0.0305939	0.0133973	1	0.216357	0.313737	0.523295	0.9998	0.958608	0.620076	0.319936	0.403519	0.00779844	0.430914	0.342731	0.9986	0.132374	0.0523895	0.527694	0.923815	0.95041	0.997001	0.256349	0.128174	0.617477	0.723655	0.9998	0.143371	0.230154	0.134773
NFYA	0.640472	0.55109	0.630474	0.983603	0.128774	0.974805	0.0991802	0.747051	0.702859	0.0529894	0.731054	0.776245	0.542292	0.90102	0.564287	0.283143	0.0805839	0.540492	0.0173965	0.815637	0.0885823	0.0089982	0.985203	0.24935	0.0209958	0.779644	0.960008	0.793441	0.305339	0.217956	0.806439	0.0881824	0.655269	0.186763	0.861228	0.0385923	0.115977	0.528294	0.932214	0.964607	0.95021	0.687662	0.276145	0.487103	0.314937	0.903019	0.738052	0.465307	0.204159
NR3C1	0.195961	0.346131	0.573885	0.702859	0.870226	0.74985	0.740652	0.0845831	0.743251	0.242352	0.275345	0.34893	0.760448	0.781044	0.466907	0.0283943	0.496101	0.286343	0.74905	0.508498	0.323135	0.318336	0.370726	0.0671866	0.727654	0.039792	0.694261	0.870826	0.783843	0.662667	0.336333	0.215957	0.14957	0.230754	0.817636	0.208958	0.80144	0.74865	0.358528	0.467906	0.656469	0.532693	0.470106	0.761248	0.397321	0.532094	0.367327	0.64947	0.804439
NFKB1	0.854229	0.0685863	0.0563887	0.0355929	0.564487	0.0695861	0.760648	0.846031	0.0295941	0.937812	0.519896	0.537293	0.70006	0.0145971	0.219156	0.991002	0.54989	0.75225	0.857628	0.0139972	0.983203	0.981604	0.014797	0.974205	0.969406	0.895821	0.00279944	0.0489902	0.220156	0.877025	0.361128	0.866027	0.766047	0.616877	0.0405919	0.953609	0.775845	0.168366	0.671666	0.192561	0.0123975	0.878824	0.677664	0.980804	0.714057	0.352729	0.857628	0.179764	0.495301
SRF	0.960208	0.682663	0.879224	0.744651	0.988002	0.136973	0.0211958	0.666867	0.0205959	0.0279944	0.94881	0.70006	0.932414	0.227355	0.272745	0.84943	0.319536	0.942012	0.246551	0.573685	0.0977804	0.311938	0.0195961	0.228154	0.0319936	0.418316	0.129374	0.253749	0.185563	0.988002	0.04979	0.354729	0.990402	0.0413917	0.555889	0.214357	0.9994	0.968606	0.024995	0.547291	0.839232	0.969806	0.989202	0.529494	0.994601	0.587283	0.00279944	0.682863	0.611478
TBP	0.583483	0.428314	0.685863	0.837233	0.14897	0.876625	0.435913	0.394921	0.861028	0.380324	0.437912	0.502699	0.139772	0.681064	0.247351	0.463507	0.394321	0.489102	0.440912	0.811838	0.355129	0.494301	0.955209	0.616677	0.472106	0.815437	0.895421	0.771846	0.323935	0.433713	0.466107	0.4999	0.446311	0.454109	0.702659	0.529694	0.117177	0.453709	0.674065	0.672466	0.703859	0.266947	0.380124	0.14937	0.133773	0.567487	0.623675	0.482903	0.416117
SREBF1	0.532094	0.732454	0.594281	0.14917	0.425915	0.0979804	0.442112	0.741452	0.116777	0.638672	0.334333	0.496101	0.584083	0.254149	0.871426	0.791642	0.778644	0.467906	0.443911	0.364327	0.281144	0.235753	0.0517896	0.0721856	0.24935	0.375525	0.0671866	0.0915817	0.869026	0.519496	0.432314	0.944411	0.732254	0.674865	0.453509	0.756249	0.861228	0.594481	0.09998	0.34773	0.127375	0.34933	0.654269	0.662667	0.964607	0.353329	0.112577	0.455509	0.584083
STAT6	0.70026	0.244351	0.859028	0.682663	0.425715	0.80104	0.605679	0.162368	0.587882	0.134573	0.412517	0.319936	0.675265	0.781244	0.369126	0.168566	0.109378	0.631074	0.502699	0.765647	0.537493	0.595081	0.590282	0.503099	0.506699	0.306339	0.590682	0.683463	0.408718	0.396521	0.446711	0.465707	0.493501	0.246751	0.533293	0.235753	0.307139	0.668866	0.59788	0.668066	0.589282	0.506099	0.136773	0.494101	0.235953	0.364927	0.540692	0.646671	0.336533
AHR	0.532294	0.323935	0.20136	0.493101	0.567487	0.483903	0.610078	0.412917	0.738052	0.506899	0.545091	0.383723	0.123775	0.254949	0.308938	0.563487	0.75145	0.314937	0.728854	0.255949	0.623475	0.888022	0.731654	0.860428	0.841432	0.357928	0.487702	0.623475	0.4999	0.619676	0.639272	0.479504	0.277744	0.794641	0.558088	0.842831	0.343531	0.567686	0.387123	0.277345	0.619476	0.20036	0.653269	0.310138	0.324535	0.522296	0.682663	0.70226	0.411318
ARNT	0.456909	0.405919	0.00839832	0.0407918	0.34833	0.137972	0.719856	0.893621	0.095181	0.932214	0.942412	0.909818	0.223555	0.014797	0.129974	0.967207	0.831834	0.65227	0.931214	0.0905819	0.980204	0.996001	0.237752	0.995601	0.976205	0.94841	0.095181	0.126775	0.270346	0.938612	0.910618	0.59788	0.736253	0.884823	0.0535893	0.95021	0.785443	0.0743851	0.761248	0.516697	0.156169	0.710858	0.763447	0.893021	0.519296	0.585683	0.84983	0.224555	0.559688
EGR1	0.533293	0.90182	0.983003	0.826235	0.529294	0.769046	0.204759	0.0917816	0.622076	0.0681864	0.271746	0.20156	0.864027	0.944011	0.727455	0.178164	0.20156	0.457708	0.0385923	0.842032	0.0389922	0.024795	0.357129	0.0327934	0.0327934	0.360928	0.592681	0.686863	0.861428	0.0239952	0.218756	0.573285	0.606479	0.422715	0.983403	0.269146	0.167966	0.965807	0.103579	0.388922	0.765847	0.187562	0.339932	0.34773	0.709458	0.544891	0.0615877	0.906419	0.259548
XBP1	0.839032	0.817836	0.955409	0.678464	0.414717	0.564887	0.238352	0.229354	0.39972	0.144771	0.378724	0.256749	0.741252	0.905219	0.936013	0.595481	0.254549	0.80224	0.158368	0.760848	0.0925815	0.0793841	0.657868	0.0891822	0.0773845	0.775245	0.465107	0.395721	0.491302	0.243551	0.557888	0.704659	0.665667	0.782643	0.895021	0.677065	0.489702	0.538092	0.407319	0.494101	0.684063	0.432513	0.235953	0.494901	0.903419	0.352729	0.126175	0.521696	0.188762
REST	0.412517	0.711658	0.394721	0.388122	0.405519	0.416117	0.185363	0.821636	0.362527	0.477305	0.638072	0.856029	0.771846	0.247151	0.517297	0.840632	0.764047	0.616877	0.312537	0.421916	0.392521	0.245951	0.111378	0.533093	0.0809838	0.771646	0.352729	0.142971	0.717856	0.508098	0.513097	0.743451	0.806039	0.803639	0.5013	0.80204	0.394321	0.727455	0.107179	0.522895	0.45011	0.644871	0.661868	0.482903	0.60168	0.491102	0.427315	0.603679	0.415717
RREB1	0.479104	0.834033	0.89982	0.971806	0.967407	0.696461	0.274945	0.143171	0.762448	0.0515897	0.644671	0.472306	0.820436	0.840432	0.369726	0.0173965	0.395321	0.54949	0.480304	0.733253	0.0181964	0.0331934	0.810838	0.0227954	0.153369	0.0713857	0.876425	0.790042	0.780044	0.641672	0.054989	0.14937	0.380524	0.122176	0.919216	0.131774	0.805439	0.944611	0.257748	0.603079	0.980404	0.776245	0.880624	0.25135	0.618076	0.637273	0.112178	0.758048	0.511098
IRF9	0.594281	0.259748	0.708658	0.923815	0.539492	0.993201	0.687862	0.243751	0.992402	0.0403919	0.353529	0.0641872	0.286543	0.90242	0.187363	0.0167966	0.222555	0.0729854	0.176565	0.892621	0.156769	0.05019	0.990802	0.256149	0.470106	0.389522	0.947411	0.971806	0.424515	0.194761	0.430714	0.0229954	0.14857	0.25095	0.832234	0.222555	0.128974	0.330134	0.996201	0.620076	0.805239	0.10078	0.0465907	0.883623	0.405919	0.954209	0.80224	0.229954	0.115577
TP53	0.0505899	0.00239952	0.0711858	0.203359	0.00679864	0.986603	0.9994	0.0753849	0.972206	0.841632	0.0321936	0.0425915	0.00519896	0.832034	0.121976	0.0443911	0.203959	0.00639872	0.878224	0.440912	0.996801	0.983003	0.9976	0.928814	0.9998	0.734453	0.967606	0.991602	0.131574	0.154969	0.952609	0.113177	0.00019996	0.721256	0.304539	0.515297	0.00119976	0.0111978	0.9998	0.304939	0.0565887	0.00759848	0.00119976	0.607878	0.00019996	0.254549	0.9994	0.322136	0.671666
LMO2	0.511698	0.710458	0.0733853	0.102779	0.676665	0.0117976	0.259348	0.891222	0.0079984	0.787243	0.875025	0.978204	0.579284	0.0321936	0.657668	0.906819	0.629874	0.974605	0.875225	0.103779	0.794441	0.75065	0.0331934	0.586283	0.422316	0.277345	0.0427914	0.0525895	0.455509	0.925415	0.738252	0.563287	0.811238	0.538492	0.0589882	0.230354	0.972206	0.306339	0.25155	0.341932	0.177964	0.95181	0.74805	0.643871	0.910818	0.496101	0.457109	0.570886	0.913417
RFX1	0.444911	0.0723855	0.00979804	0.00179964	0.0419916	0.205759	0.940412	0.695461	0.331934	0.956609	0.19916	0.035193	0.0533893	0.0657868	0.715257	0.990402	0.909818	0.015197	0.637672	0.0579884	0.993001	0.985003	0.162967	0.922615	0.938212	0.921816	0.0283943	0.0837832	0.230754	0.138172	0.686663	0.983003	0.128774	0.988602	0.0137972	0.9982	0.0595881	0.0177964	0.522895	0.0323935	0.00219956	0.0145971	0.144571	0.863227	0.693061	0.493501	0.960808	0.0923815	0.857628
NFE2L1	0.724455	0.838832	1	0.996001	0.686463	0.879824	0.0157968	0.00859828	0.954809	0.00119976	0.0293941	0.0437912	0.956409	0.996001	0.935813	0.00319936	0.127574	0.290542	0.0163967	0.931414	0.00019996	0.00039992	0.967606	0.00019996	0.0009998	0.0327934	0.873825	0.916417	0.947011	0.00279944	0.0009998	0.619276	0.426515	0.0489902	0.985803	0.0241952	0.112378	0.996201	0.0445911	0.521096	0.983203	0.145771	0.283143	0.0581884	0.695061	0.295341	0.0407918	0.671466	0.258948
FOXC1	0.558688	0.821836	0.782843	0.989602	0.961808	0.287742	0.0863827	0.339132	0.755049	0.182164	0.795041	0.809038	0.69966	0.659668	0.545691	0.0943811	0.464707	0.94881	0.290742	0.665067	0.0535893	0.0341932	0.940012	0.0163967	0.336533	0.246551	0.984403	0.69806	0.679064	0.970206	0.0409918	0.254549	0.896421	0.0239952	0.796641	0.0277944	0.976205	0.555489	0.465707	0.85223	0.995601	0.992402	0.975205	0.259148	0.380524	0.671666	0.0863827	0.185363	0.925615
NFATC4	0.683063	0.0629874	0.0481904	0.104979	0.0879824	0.938012	0.953209	0.84943	0.144771	0.514297	0.4995	0.137972	0.667866	0.568086	0.477305	0.988002	0.552689	0.0677864	0.69826	0.0315937	0.975005	0.936213	0.157169	0.989602	0.936213	0.971206	0.0119976	0.10218	0.153169	0.34753	0.885623	0.732454	0.592681	0.959808	0.277944	0.986603	0.255149	0.0925815	0.740052	0.439112	0.0323935	0.174765	0.204359	0.997001	0.897021	0.769046	0.888222	0.0745851	0.0963807
ETS2	0.555489	0.0877824	0.691062	0.207359	0.482304	0.509498	0.940212	0.122376	0.223355	0.331934	0.507299	0.192561	0.727854	0.582284	0.359328	0.45031	0.094781	0.677265	0.807239	0.304539	0.969406	0.982204	0.213357	0.952809	0.969006	0.606279	0.115377	0.441512	0.469906	0.396321	0.660668	0.616277	0.218156	0.687862	0.394921	0.742052	0.338332	0.546091	0.79824	0.303539	0.156769	0.458508	0.168966	0.871826	0.160768	0.0825835	0.713257	0.693461	0.205359
SOX9	0.832833	0.641072	0.641872	0.511298	0.696261	0.0685863	0.289742	0.434113	0.357928	0.166967	0.403319	0.153969	0.713057	0.322136	0.831034	0.755249	0.858228	0.528494	0.645671	0.39972	0.0629874	0.297341	0.335533	0.264547	0.293541	0.189562	0.0411918	0.260348	0.944811	0.436913	0.24975	0.843031	0.640872	0.732653	0.812637	0.815237	0.690262	0.988802	0.0453909	0.154169	0.485503	0.142571	0.664467	0.392521	0.921616	0.173165	0.0679864	0.90002	0.0811838
ZEB1	0.193561	0.662667	0.358128	0.770246	0.0615877	0.988202	0.889222	0.193361	0.991402	0.595881	0.247151	0.481104	0.0163967	0.946611	0.211758	0.0569886	0.39912	0.167167	0.287542	0.978604	0.582484	0.559488	0.993801	0.830634	0.885823	0.682264	0.999	0.927215	0.554089	0.453509	0.995401	0.0759848	0.0885823	0.777644	0.961208	0.317137	0.084983	0.0305939	0.991802	0.824435	0.866027	0.128574	0.0293941	0.112178	0.0433913	0.832633	0.895021	0.386923	0.322935
TGIF1	0.494901	0.546491	0.0231954	0.0265947	0.34853	0.00739852	0.187163	0.861628	0.0377924	0.990802	0.677465	0.741852	0.24975	0.0227954	0.809638	0.9996	0.943411	0.977804	0.646671	0.0545891	0.962807	0.945611	0.0119976	0.966807	0.643271	0.812238	0.0415917	0.0561888	0.403519	0.747051	0.981604	0.973405	0.939412	0.981604	0.0993801	0.964207	0.838632	0.385523	0.0807838	0.142372	0.0413917	0.744651	0.833433	0.703059	0.819436	0.116577	0.727854	0.777644	0.535493
MEIS1	0.834833	0.675265	0.235353	0.625875	0.926215	0.0823835	0.144771	0.90002	0.0141972	0.273145	0.958408	0.974605	0.978804	0.0943811	0.368526	0.964007	0.754449	0.965407	0.714657	0.177165	0.204759	0.486903	0.0207958	0.617077	0.108178	0.733253	0.0565887	0.0309938	0.380324	0.988602	0.245551	0.278544	0.996401	0.065187	0.24815	0.167566	0.9982	0.85063	0.226355	0.812438	0.70006	0.995601	0.986003	0.746051	0.985003	0.393121	0.0313937	0.278744	0.441712
FOXJ2	0.0535893	0.110178	0.390922	0.141572	0.461908	0.547291	0.920616	0.232154	0.675065	0.637473	0.074785	0.0265947	0.0635873	0.647271	0.75105	0.292741	0.722456	0.0231954	0.581684	0.194761	0.521296	0.511098	0.459708	0.144571	0.359928	0.04999	0.542891	0.778844	0.506699	0.0419916	0.328134	0.943011	0.0059988	0.921016	0.162368	0.84923	0.138372	0.385323	0.0503899	0.00879824	0.395721	0.00559888	0.464707	0.0277944	0.280144	0.0711858	0.685463	0.369526	0.624275
E2F1	0.922216	0.831434	0.84823	0.975805	0.244751	0.741452	0.144571	0.633873	0.790042	0.123975	0.607678	0.070186	0.426915	0.859028	0.844831	0.454509	0.308138	0.197361	0.00659868	0.789442	0.059988	0.00639872	0.980404	0.0471906	0.0305939	0.830634	0.855229	0.393921	0.843431	0.10138	0.359528	0.809038	0.717257	0.637672	0.615877	0.54989	0.0973805	0.607878	0.421916	0.89782	0.907618	0.317337	0.518496	0.243751	0.65007	0.816637	0.426315	0.29914	0.230554
TTF1	0.826035	0.982004	0.999	0.9976	0.933413	0.89782	0.065187	0.0511898	0.956409	0.00459908	0.182763	0.316737	0.976805	0.990602	0.678464	0.0009998	0.225555	0.243151	0.079984	0.990802	0.00039992	0.00019996	0.947211	0.00019996	0.00379924	0.0217956	0.966807	0.942012	0.967207	0.119776	0.00139972	0.174965	0.682663	0.00859828	0.984803	0.020196	0.681064	0.996201	0.139172	0.894421	0.995601	0.564887	0.610278	0.104779	0.859828	0.830034	0.0113977	0.789842	0.29894
VDR	0.00179964	0.0243951	0.0167966	0.131774	0.208358	0.143171	0.970806	0.629874	0.829234	0.993401	0.144171	0.636273	0.108578	0.132174	0.40132	0.0589882	0.943411	0.20136	0.992601	0.095181	0.939412	0.955209	0.894221	0.639672	0.996801	0.0215957	0.706459	0.872825	0.574085	0.561288	0.55069	0.396121	0.00419916	0.383723	0.0971806	0.110178	0.10178	0.0953809	0.808038	0.207758	0.119776	0.405119	0.494701	0.20036	0.00079984	0.0805839	0.986803	0.470306	0.968406
BPTF	0.35073	0.171966	0.545091	0.282344	0.89762	0.0365927	0.535893	0.168166	0.0125975	0.560688	0.269546	0.463907	0.593681	0.362527	0.935413	0.813037	0.735853	0.95061	0.740252	0.0287942	0.217556	0.481704	0.0327934	0.0437912	0.207159	0.109378	0.0167966	0.253749	0.152769	0.770446	0.105379	0.965407	0.434313	0.225955	0.170966	0.745051	0.990802	0.521496	0.0405919	0.0261948	0.465707	0.730054	0.94841	0.282144	0.882424	0.0309938	0.0977804	0.312138	0.864427
STAT5B	0.713657	0.925215	0.911418	0.727455	0.818636	0.177365	0.0695861	0.435313	0.305539	0.408918	0.632074	0.75185	0.984603	0.479104	0.244551	0.882024	0.343331	0.883823	0.294341	0.657069	0.188162	0.369926	0.010198	0.758448	0.0193961	0.695661	0.164167	0.0861828	0.761648	0.444311	0.035193	0.661668	0.969606	0.0867826	0.773645	0.25055	0.705059	0.988402	0.0161968	0.658468	0.70146	0.878824	0.909418	0.20056	0.692861	0.166567	0.0319936	0.817037	0.479304
STAT5A	0.183163	0.0607878	0.0143971	0.0339932	0.386923	0.414717	0.937812	0.612278	0.29774	0.923615	0.39852	0.366927	0.0205959	0.116377	0.366727	0.914417	0.836433	0.197361	0.692661	0.0927814	0.959208	0.966407	0.288142	0.875625	0.966807	0.478304	0.486703	0.457109	0.124375	0.823235	0.834433	0.788642	0.235353	0.786843	0.069786	0.878224	0.721856	0.0319936	0.674865	0.05019	0.157968	0.14937	0.637473	0.587682	0.569886	0.538092	0.842831	0.0985803	0.826435
KLF12	0.478704	0.556489	0.706059	0.936013	0.573085	0.988402	0.445711	0.277544	0.884823	0.0665867	0.421516	0.143971	0.608478	0.866627	0.516297	0.0425915	0.335733	0.0473905	0.182763	0.695661	0.0489902	0.0665867	0.937213	0.0763847	0.179764	0.102579	0.863627	0.786443	0.563687	0.324735	0.171366	0.323135	0.327934	0.375725	0.804239	0.389322	0.243551	0.316337	0.359328	0.563687	0.920416	0.239152	0.359128	0.546891	0.660868	0.944411	0.411118	0.094781	0.434513
TFAP2A	0.69906	0.382124	0.873425	0.816037	0.45231	0.861428	0.65107	0.157369	0.631674	0.134173	0.0485903	0.0527894	0.558288	0.971806	0.90182	0.454509	0.30094	0.175765	0.0539892	0.480704	0.0177964	0.0195961	0.703059	0.00439912	0.0663867	0.166567	0.572885	0.782044	0.732054	0.103579	0.113377	0.730254	0.197361	0.366127	0.90022	0.345731	0.479704	0.713657	0.488702	0.14777	0.733853	0.118976	0.392521	0.267746	0.782444	0.371726	0.0763847	0.316737	0.318536
FOXO4	0.530494	0.0683863	0.945611	0.466707	0.19756	0.775845	0.90022	0.0145971	0.856429	0.181164	0.0945811	0.029994	0.456909	0.935013	0.60248	0.0421916	0.104179	0.206759	0.611478	0.554289	0.735253	0.777445	0.909218	0.293941	0.941212	0.528094	0.683263	0.889622	0.420316	0.0477904	0.194161	0.619076	0.0305939	0.622675	0.670666	0.441512	0.0213957	0.532893	0.844631	0.383723	0.333533	0.0961808	0.0219956	0.391722	0.024995	0.0995801	0.789442	0.70226	0.522496
FOXO1	0.473305	0.0155969	0.00019996	0.00079984	0.14857	0.080184	0.984603	0.971806	0.0661868	0.996801	0.614277	0.514697	0.0265947	0.0029994	0.15037	0.9994	0.991202	0.128374	0.973805	0.00219956	0.997001	0.9986	0.034793	0.997401	0.991802	0.972805	0.00559888	0.0327934	0.0511898	0.95181	0.885823	0.919816	0.410318	0.995201	0.00079984	0.9978	0.758848	0.00359928	0.739252	0.0587882	0.00379924	0.220356	0.731454	0.909818	0.732054	0.536293	0.983203	0.030194	0.89802
FOXO3	0.668466	0.527694	0.554289	0.525695	0.0967806	0.383923	0.486903	0.139572	0.669266	0.609278	0.528894	0.786643	0.60088	0.659268	0.34753	0.74965	0.728654	0.797241	0.658468	0.562687	0.672066	0.665867	0.297341	0.637073	0.603879	0.887622	0.373525	0.564487	0.665267	0.412118	0.689462	0.20056	0.797441	0.559088	0.728454	0.175765	0.29994	0.846031	0.710258	0.865027	0.20136	0.383923	0.285943	0.653669	0.142771	0.14837	0.635073	0.908018	0.637872
ATF6	0.884023	0.892422	0.966007	0.981004	0.839632	0.761048	0.256349	0.0277944	0.885423	0.00959808	0.309138	0.143371	0.809438	0.975605	0.790442	0.0119976	0.336733	0.158568	0.463307	0.915217	0.00539892	0.014797	0.973405	0.00419916	0.177165	0.0981804	0.924015	0.620676	0.907618	0.385323	0.0137972	0.564487	0.494301	0.0869826	0.934013	0.220756	0.564287	0.879224	0.196761	0.768846	0.978004	0.30234	0.324535	0.194961	0.907419	0.909818	0.0375925	0.357728	0.665667
PATZ1	0.410518	0.0415917	0.0221956	0.0285943	0.0139972	0.993601	0.982204	0.85203	0.522296	0.821636	0.579484	0.0387922	0.0183963	0.479104	0.236753	0.957209	0.467906	0.0183963	0.318536	0.25215	0.999	0.992402	0.491502	0.9986	0.954409	0.94981	0.217556	0.702659	0.112577	0.0357928	0.995001	0.836833	0.205159	0.995201	0.0793841	0.988002	0.00859828	0.0185963	0.959008	0.205959	0.00659868	0.00379924	0.0529894	0.95221	0.262547	0.730854	0.977604	0.112378	0.0335933
STAT1	0.39912	0.157968	0.686463	0.125975	0.139972	0.636073	0.919216	0.118376	0.59828	0.780044	0.296541	0.14857	0.285743	0.663067	0.454909	0.423915	0.432114	0.270346	0.452709	0.770846	0.89802	0.953209	0.493701	0.924015	0.732653	0.780644	0.581884	0.64987	0.410518	0.0531894	0.820436	0.765247	0.139572	0.957009	0.303339	0.803639	0.0333933	0.284943	0.761648	0.154169	0.0757848	0.0655869	0.0927814	0.218556	0.0959808	0.080184	0.791642	0.608478	0.111178
STAT3	0.135173	0.39812	0.212757	0.535893	0.604279	0.837632	0.658268	0.593281	0.839032	0.506099	0.218556	0.374125	0.391122	0.605879	0.529894	0.111778	0.638872	0.105779	0.459108	0.546891	0.219756	0.0729854	0.832633	0.143571	0.562887	0.205159	0.878224	0.691062	0.633873	0.624275	0.673665	0.180364	0.0995801	0.503499	0.803639	0.40152	0.438912	0.255949	0.738452	0.317337	0.780244	0.364927	0.364327	0.336733	0.505099	0.847231	0.503699	0.227554	0.584683
ESRRA	0.405319	0.160368	0.168566	0.262348	0.269946	0.142571	0.710058	0.825435	0.0853829	0.913217	0.716057	0.834433	0.125175	0.113377	0.569486	0.819636	0.505299	0.94961	0.880024	0.146371	0.991002	0.952809	0.514697	0.906019	0.955009	0.618476	0.306739	0.228754	0.164967	0.957209	0.941412	0.665667	0.444911	0.558488	0.10118	0.60208	0.65247	0.102779	0.59828	0.664267	0.307938	0.903819	0.766247	0.574685	0.0441912	0.0695861	0.967207	0.515697	0.645271
ATF3	0.866427	0.881624	0.866827	0.641472	0.517497	0.0673865	0.0489902	0.34933	0.218156	0.242352	0.305339	0.490102	0.658868	0.373125	0.709858	0.830034	0.334933	0.885023	0.110178	0.580284	0.123575	0.104779	0.224755	0.10038	0.123575	0.316937	0.118576	0.40212	0.854029	0.467107	0.355529	0.888622	0.94761	0.155769	0.828634	0.40052	0.85203	0.931614	0.0887822	0.422116	0.658068	0.494501	0.656869	0.370126	0.921016	0.497301	0.0223955	0.746051	0.462308
ATF4	0.535093	0.153369	0.020196	0.105179	0.175965	0.685463	0.641872	0.724455	0.539892	0.873425	0.635673	0.740652	0.0661868	0.135973	0.15097	0.734853	0.742651	0.478104	0.879224	0.222555	0.955409	0.95021	0.70226	0.970806	0.919616	0.775645	0.517097	0.65047	0.0831834	0.776445	0.95001	0.14877	0.426115	0.859228	0.135173	0.739452	0.358328	0.0341932	0.865227	0.565687	0.186963	0.343131	0.235553	0.735453	0.260548	0.819636	0.976405	0.317536	0.739252
JUND	0.14957	0.508498	0.241152	0.575485	0.0475905	0.912617	0.696261	0.643271	0.968206	0.94881	0.275945	0.672266	0.14917	0.59928	0.130974	0.310338	0.321936	0.127375	0.560888	0.74965	0.880424	0.757249	0.970606	0.928414	0.810838	0.934813	0.963607	0.879024	0.613877	0.307538	0.890022	0.366727	0.10158	0.530494	0.754049	0.535293	0.0127974	0.210358	0.905219	0.807439	0.594281	0.332733	0.232154	0.122176	0.00459908	0.566887	0.954209	0.659868	0.569286
PPARA	0.511898	0.00519896	0.00019996	0.00039992	0.0243951	0.517696	0.989402	0.975805	0.0525895	0.997201	0.796041	0.774845	0.00639872	0.00179964	0.029994	0.9994	0.958608	0.263347	0.988002	0.00559888	1	1	0.0271946	1	0.9992	0.984003	0.00619876	0.0871826	0.0469906	0.991202	0.999	0.527694	0.636473	0.997401	0.00339932	0.995401	0.723655	0.00059988	0.971206	0.192362	0.00019996	0.136773	0.127375	0.995401	0.790642	0.907618	0.996601	0.0371926	0.778244
ELF2	0.606679	0.336933	0.916017	0.552889	0.195161	0.0545891	0.712458	0.136773	0.19756	0.742052	0.403719	0.4991	0.675865	0.656669	0.487303	0.639672	0.09998	0.934413	0.507299	0.437313	0.933413	0.889022	0.191562	0.772845	0.804039	0.608078	0.0993801	0.40232	0.659068	0.131174	0.430314	0.715657	0.320736	0.430914	0.478704	0.209758	0.0595881	0.914017	0.611878	0.412917	0.118576	0.481704	0.19876	0.409118	0.0117976	0.0159968	0.712857	0.972605	0.441312
CEBPG	0.603279	0.0113977	0.00059988	0.00279944	0.191562	0.14977	0.989802	0.914417	0.00459908	0.9986	0.662268	0.472306	0.089982	0.00959808	0.202759	0.9998	0.930214	0.588082	0.980204	0.00179964	0.9996	0.9996	0.00619876	0.9994	0.992002	0.965807	0.00219956	0.0467906	0.019996	0.983003	0.969406	0.959008	0.429514	0.976605	0.00119976	0.9976	0.857828	0.00739852	0.657868	0.0479904	0.00139972	0.437113	0.747051	0.960208	0.64827	0.223155	0.988402	0.079784	0.843031
DBP	0.232154	0.114177	0.127574	0.180164	0.374925	0.59888	0.809838	0.790242	0.241952	0.887423	0.456109	0.724255	0.738452	0.469906	0.625475	0.880824	0.711058	0.380724	0.804639	0.215357	0.836833	0.834033	0.154569	0.895621	0.708658	0.5005	0.342132	0.281544	0.205959	0.734053	0.603079	0.696261	0.334533	0.580284	0.233553	0.733453	0.521696	0.270346	0.510698	0.320136	0.152969	0.767047	0.636473	0.753049	0.392122	0.25055	0.780644	0.382324	0.625075
FOXM1	0.69886	0.802639	0.969806	0.972006	0.837233	0.963407	0.04979	0.614277	0.675465	0.00519896	0.292941	0.495301	0.994801	0.946411	0.880024	0.111378	0.277145	0.393721	0.0193961	0.814637	0.00059988	0.00019996	0.506099	0.00019996	0.00159968	0.0653869	0.55089	0.722855	0.841632	0.192362	0.00959808	0.265347	0.927415	0.024795	0.931814	0.0343931	0.763447	0.937612	0.321936	0.769446	0.923815	0.807838	0.590082	0.872026	0.971406	0.942412	0.0173965	0.186163	0.239952
FOXA1	0.580084	0.922216	0.135373	0.303339	0.954809	0.0359928	0.116977	0.859428	0.0817836	0.910218	0.913617	0.991602	0.877824	0.0457908	0.265547	0.965407	0.846031	0.943611	0.840432	0.14817	0.355129	0.688662	0.00739852	0.811638	0.45171	0.75145	0.0781844	0.0427914	0.355929	0.989402	0.392521	0.366527	0.934813	0.571486	0.463707	0.838832	0.995601	0.663467	0.0713857	0.390722	0.738852	0.981804	0.987602	0.754249	0.961408	0.605479	0.25055	0.726055	0.818236
NR1H3	0.934213	0.620076	0.939412	0.94761	0.90142	0.710058	0.25055	0.182364	0.5021	0.162967	0.537892	0.472705	0.978604	0.672466	0.359328	0.367127	0.35093	0.947411	0.428314	0.632474	0.0371926	0.0315937	0.5001	0.138972	0.0631874	0.810038	0.265547	0.484303	0.759248	0.834633	0.0915817	0.170366	0.883023	0.0617876	0.906219	0.128774	0.861428	0.965607	0.473105	0.685863	0.897021	0.957409	0.792641	0.465107	0.74825	0.260948	0.0755849	0.665667	0.10058
MAF	0.644671	0.966807	0.846231	0.773045	0.821436	0.270746	0.0423915	0.312338	0.689862	0.317936	0.486703	0.765647	0.893421	0.688462	0.80184	0.626275	0.767247	0.811238	0.243551	0.680864	0.0079984	0.0309938	0.159568	0.0977804	0.0171966	0.541692	0.433713	0.340932	0.74925	0.416717	0.284543	0.5019	0.925415	0.612677	0.796041	0.518096	0.865427	0.883023	0.0833833	0.668266	0.821236	0.70066	0.632074	0.286543	0.977405	0.686063	0.0423915	0.703659	0.424115
MAZ	0.781044	0.979204	0.961608	0.533093	0.945011	0.00179964	0.0703859	0.671266	0.0233953	0.34993	0.75165	0.839232	0.929414	0.318336	0.933213	0.686863	0.34793	0.935413	0.436713	0.745651	0.142372	0.212757	0.0225955	0.0907818	0.143171	0.123375	0.221156	0.0243951	0.766047	0.652869	0.0865827	0.918016	0.775245	0.366127	0.39972	0.437912	0.955609	0.940612	0.0131974	0.432314	0.431514	0.967606	0.887423	0.372126	0.981004	0.24895	0.0519896	0.89822	0.695861
MTF1	0.370726	0.14917	0.214757	0.762647	0.380524	0.995401	0.922416	0.357329	0.947011	0.804039	0.654669	0.190562	0.284543	0.589682	0.0743851	0.110178	0.35193	0.0763847	0.79984	0.535093	0.840632	0.937413	0.983003	0.970406	0.846431	0.89942	0.921616	0.732054	0.291742	0.574685	0.376325	0.142571	0.128774	0.481504	0.410718	0.59948	0.0403919	0.0373925	0.874025	0.736853	0.784043	0.441712	0.493101	0.131974	0.0217956	0.729254	0.935413	0.0553889	0.608478
ETV4	0.832833	0.170966	0.142172	0.615077	0.394921	0.65207	0.84763	0.629474	0.255949	0.862228	0.774445	0.528694	0.165967	0.153569	0.19776	0.537093	0.29894	0.903219	0.774445	0.355729	0.946011	0.747051	0.917217	0.818636	0.74905	0.920816	0.423715	0.307938	0.0523895	0.966407	0.459508	0.196361	0.732853	0.0125975	0.0505899	0.171966	0.727654	0.00919816	0.984803	0.763447	0.485903	0.873225	0.474305	0.534093	0.213357	0.715857	0.954609	0.0181964	0.912817
SPI1	0.963207	0.957209	0.998	0.909618	0.891622	0.0771846	0.00939812	0.0415917	0.525895	0.0517896	0.206959	0.176965	0.890822	0.711658	0.788842	0.315937	0.218556	0.980204	0.0533893	0.869626	0.0089982	0.0113977	0.260148	0.00739852	0.00739852	0.191962	0.160368	0.543291	0.870426	0.129374	0.0185963	0.904219	0.955809	0.0545891	0.926415	0.322535	0.64847	0.994601	0.0375925	0.343131	0.935013	0.429714	0.581684	0.156569	0.832034	0.179164	0.0135973	0.936813	0.226955
SP3	0.144171	0.14817	0.307538	0.0203959	0.0555889	0.324535	0.989602	0.225355	0.381924	0.987203	0.229154	0.233753	0.280744	0.494101	0.45151	0.54909	0.577884	0.363127	0.936213	0.467906	0.995601	0.995401	0.387123	0.975805	0.986803	0.833633	0.381524	0.435513	0.443511	0.0843831	0.913217	0.703259	0.0371926	0.974005	0.166167	0.829834	0.009998	0.0863827	0.808838	0.167167	0.0059988	0.122176	0.0491902	0.458108	0.0173965	0.0511898	0.979004	0.716457	0.560688
TCF4	0.320136	0.357528	0.0143971	0.0609878	0.265747	0.111378	0.506899	0.940812	0.179964	0.917217	0.577085	0.914417	0.353329	0.0413917	0.60008	0.875025	0.870626	0.662068	0.934413	0.162967	0.913817	0.837433	0.255549	0.795441	0.882424	0.681864	0.345531	0.079984	0.427315	0.981604	0.969606	0.289942	0.636073	0.884023	0.113777	0.538292	0.883023	0.0463907	0.556889	0.737053	0.0921816	0.912418	0.424315	0.693061	0.796841	0.664867	0.84803	0.283543	0.834433
TEF	0.673865	0.69826	0.422316	0.139572	0.0433913	0.593481	0.44791	0.739052	0.241152	0.782044	0.430114	0.892222	0.70226	0.810838	0.706659	0.990802	0.621476	0.840832	0.454109	0.586283	0.59768	0.740252	0.054989	0.954209	0.0623875	0.946411	0.141372	0.329934	0.608478	0.104579	0.907219	0.881024	0.916617	0.95241	0.366927	0.819636	0.408518	0.473105	0.578884	0.631074	0.035193	0.35093	0.161368	0.79764	0.883623	0.287542	0.338532	0.519696	0.0837832
E4F1	0.291742	0.220156	0.5017	0.0373925	0.354929	0.30034	0.912218	0.352929	0.074985	0.989602	0.0457908	0.456509	0.872825	0.689062	0.772246	0.892821	0.743851	0.335133	0.803039	0.184963	0.743051	0.541692	0.00719856	0.395121	0.370526	0.70106	0.034993	0.133173	0.382923	0.306539	0.335933	0.965407	0.207758	0.74805	0.172765	0.930414	0.571286	0.314137	0.14877	0.125375	0.0373925	0.567487	0.589482	0.354729	0.60228	0.0469906	0.663067	0.434513	0.739052
TCF12	0.687263	0.668666	0.183963	0.220156	0.871626	0.141372	0.434713	0.994001	0.00719856	0.636473	0.887423	0.961008	0.973605	0.0593881	0.520696	0.982603	0.539092	0.85003	0.553889	0.19916	0.84843	0.705059	0.00359928	0.895421	0.426715	0.561688	0.0191962	0.0427914	0.357928	0.983603	0.368126	0.421316	0.929214	0.136173	0.316137	0.567886	0.980204	0.711858	0.289542	0.520496	0.166767	0.994601	0.987403	0.962408	0.926615	0.55029	0.094781	0.577684	0.617676
SMAD3	0.361928	0.716457	0.959008	0.895221	0.292741	0.833033	0.183363	0.289542	0.829034	0.0817836	0.435513	0.587682	0.769246	0.961008	0.658268	0.0781844	0.0729854	0.467706	0.192961	0.887423	0.209758	0.197161	0.829834	0.215157	0.113977	0.380524	0.931014	0.893021	0.767646	0.0407918	0.402519	0.346931	0.360928	0.474705	0.919616	0.0925815	0.0479904	0.879224	0.562887	0.840632	0.80084	0.387522	0.171366	0.165567	0.119176	0.305339	0.230554	0.84863	0.186563
TEAD1	0.672266	0.89802	0.0983803	0.288742	0.631674	0.761448	0.212158	0.920616	0.560688	0.760248	0.441712	0.618476	0.634873	0.391722	0.555489	0.914417	0.79904	0.284943	0.376925	0.605079	0.269346	0.20236	0.265747	0.59828	0.244751	0.758848	0.724255	0.292741	0.276945	0.827834	0.794241	0.392921	0.788242	0.817237	0.623675	0.916617	0.762647	0.182563	0.527894	0.586683	0.419716	0.689462	0.503699	0.794441	0.980204	0.985803	0.432513	0.303139	0.517696
GTF2I	0.845631	0.469906	0.0455909	0.15097	0.106579	0.864627	0.74965	0.958408	0.239352	0.561488	0.936813	0.614877	0.25075	0.355729	0.165767	0.945411	0.573285	0.0941812	0.639272	0.475705	0.981604	0.962408	0.419916	0.992801	0.739852	0.975005	0.64927	0.123175	0.209758	0.737453	0.911018	0.439912	0.769046	0.958408	0.0635873	0.85103	0.216757	0.102579	0.692661	0.922216	0.0665867	0.380524	0.30054	0.855429	0.791042	0.912018	0.826035	0.276945	0.360728
GTF2A1	0.564287	0.739452	0.9996	0.9996	0.980404	0.9988	0.488502	0.0295941	0.997201	0.00019996	0.785443	0.0585883	0.938212	0.994201	0.273145	0.00019996	0.00979804	0.0585883	0.345131	0.993401	0.00939812	0.00259948	1	0.00079984	0.272945	0.0207958	0.9996	0.996801	0.903819	0.595081	0.00219956	0.00119976	0.185763	0.00019996	0.972006	0.0009998	0.245551	0.845631	0.964007	0.993401	0.9998	0.686263	0.237952	0.246951	0.0371926	0.966207	0.139772	0.147171	0.483503
SF1	0.308338	0.44751	0.00019996	0.0245951	0.660468	0.282743	0.578284	0.997001	0.0883823	0.992801	0.965807	0.995601	0.0955809	0.00119976	0.0445911	0.962208	0.979404	0.80024	0.980804	0.0325935	0.984803	0.983003	0.0777844	0.9984	0.928414	0.586683	0.284543	0.0671866	0.108778	0.9998	0.982803	0.119976	0.905619	0.860028	0.0121976	0.878824	0.991002	0.00279944	0.428314	0.642272	0.178564	0.983403	0.953209	0.925815	0.891022	0.978804	0.976005	0.0429914	0.926615
POSTN	0.697261	0.689862	0.226355	0.120976	0.967806	0.00559888	0.0165967	0.959408	0.0509898	0.430514	0.881424	0.775245	0.654469	0.00539892	0.733653	0.960608	0.817037	0.953009	0.242152	0.241152	0.242951	0.443511	0.0513897	0.576085	0.162567	0.269946	0.0675865	0.180564	0.380524	0.934013	0.612877	0.632474	0.974205	0.432114	0.441112	0.711058	0.990202	0.818036	0.0311938	0.0937812	0.64907	0.883223	0.978204	0.636473	0.987203	0.581284	0.04979	0.712258	0.44791
SMAD4	0.617676	0.653469	0.860428	0.739252	0.763447	0.103779	0.172765	0.642671	0.296541	0.464107	0.734653	0.810438	0.945211	0.304739	0.369126	0.406319	0.162967	0.893821	0.586683	0.607479	0.567886	0.708258	0.443711	0.783643	0.853029	0.747051	0.521296	0.355129	0.471106	0.779844	0.174965	0.145371	0.727455	0.304539	0.793241	0.231154	0.64967	0.813437	0.566087	0.808838	0.588682	0.980804	0.759848	0.69786	0.239752	0.290342	0.386923	0.757648	0.412318
ELF1	0.660868	0.431914	0.20096	0.274145	0.936613	0.05019	0.489702	0.341332	0.427714	0.782444	0.806839	0.370926	0.15157	0.0477904	0.282144	0.642072	0.892022	0.913417	0.828034	0.183163	0.453509	0.917017	0.402919	0.74965	0.64907	0.412517	0.257948	0.173365	0.309938	0.938212	0.274145	0.653469	0.765447	0.592681	0.0995801	0.761648	0.95221	0.173165	0.305339	0.113977	0.79904	0.582284	0.873825	0.121176	0.714257	0.415717	0.222955	0.171966	0.760248
HMGA1	0.318536	0.827834	0.860628	0.920616	0.635473	0.842032	0.135773	0.259548	0.973405	0.0713857	0.338932	0.355329	0.29894	0.753849	0.446911	0.0163967	0.461708	0.140172	0.0807838	0.926215	0.029994	0.035193	0.957808	0.0863827	0.212358	0.0593881	0.977804	0.932214	0.811438	0.223555	0.468906	0.0711858	0.345131	0.297141	0.954409	0.138572	0.231154	0.837433	0.397321	0.64767	0.964607	0.204959	0.306739	0.131174	0.411318	0.921216	0.25195	0.828434	0.482304
RUNX1	0.819836	0.757648	0.875625	0.69786	0.522496	0.220356	0.094781	0.518296	0.281544	0.427714	0.492102	0.870826	0.795641	0.437512	0.483103	0.526495	0.163167	0.961608	0.576285	0.708058	0.477504	0.454909	0.457508	0.773045	0.537692	0.513497	0.389722	0.406119	0.395721	0.676065	0.613077	0.231354	0.821836	0.242352	0.70046	0.312138	0.55149	0.828034	0.40232	0.829234	0.682863	0.916217	0.306139	0.461108	0.442911	0.572086	0.645671	0.920016	0.404519
RUNX2	0.840632	0.574485	0.808038	0.527694	0.564087	0.413717	0.670666	0.436113	0.238152	0.769846	0.636073	0.620476	0.611878	0.229354	0.24855	0.818236	0.240352	0.914417	0.472306	0.604479	0.805639	0.894221	0.131174	0.973405	0.463107	0.923215	0.204559	0.0681864	0.160368	0.782843	0.487103	0.354329	0.790442	0.194361	0.563687	0.604279	0.513097	0.321336	0.477305	0.511298	0.521496	0.812837	0.686063	0.294341	0.267946	0.114377	0.754449	0.469906	0.420516
NFYB	0.190162	0.045191	0.0019996	0.154169	0.536093	0.209758	0.974605	0.870626	0.330934	0.946611	0.824235	0.177564	0.0313937	0.040192	0.295941	0.790242	0.911818	0.54769	0.919216	0.030194	0.992801	0.967606	0.79944	0.917217	0.976805	0.789242	0.454509	0.224155	0.215957	0.915417	0.981004	0.605879	0.0823835	0.963807	0.0117976	0.917017	0.570486	0.009998	0.911418	0.15197	0.217556	0.589682	0.70026	0.483703	0.104179	0.242751	0.988602	0.0891822	0.583483
SMAD1	0.702659	0.175565	0.15037	0.0953809	0.387123	0.364127	0.870226	0.580484	0.223755	0.89822	0.686063	0.477504	0.434113	0.159968	0.224955	0.746651	0.482503	0.236153	0.807838	0.342132	0.970406	0.982803	0.278144	0.972406	0.975805	0.856029	0.360328	0.240752	0.438312	0.667467	0.758048	0.758448	0.570086	0.85003	0.0829834	0.890222	0.474905	0.260548	0.682863	0.512697	0.0979804	0.631674	0.490302	0.690062	0.585283	0.583683	0.842232	0.4985	0.458308
HIF1A	0.380524	0.981004	0.885823	0.696861	0.513897	0.292741	0.0355929	0.444711	0.735853	0.430314	0.406919	0.481104	0.692062	0.738852	0.817237	0.55149	0.584283	0.475705	0.0273945	0.855629	0.0327934	0.0233953	0.331734	0.0659868	0.0181964	0.328734	0.713257	0.558088	0.914217	0.0453909	0.523095	0.642272	0.744651	0.65067	0.906619	0.473905	0.354729	0.946611	0.0535893	0.458508	0.820236	0.24815	0.628074	0.177964	0.818236	0.577085	0.0911818	0.889222	0.326335
MYC	0.121776	0.647471	0.454109	0.128774	0.615677	0.0525895	0.576685	0.454709	0.545291	0.921816	0.195361	0.235153	0.432314	0.510098	0.864227	0.845231	0.90142	0.413517	0.70006	0.205959	0.625275	0.494901	0.0777844	0.189762	0.574285	0.442112	0.287542	0.154969	0.866227	0.0831834	0.296941	0.974405	0.120176	0.978004	0.219756	0.936613	0.208758	0.789442	0.0317936	0.044991	0.0717856	0.303739	0.64807	0.242751	0.534293	0.0779844	0.585483	0.858028	0.592881
NF1	0.00479904	0.0825835	0.00059988	0.0337932	0.0139972	0.825835	0.988202	0.974205	0.814437	0.996201	0.674865	0.821836	0.0855829	0.115977	0.0319936	0.774045	0.967207	0.0157968	0.985003	0.0575885	0.9994	0.993001	0.4981	0.997001	0.980204	0.963607	0.610278	0.336933	0.488502	0.386523	0.940812	0.462907	0.0607878	0.946611	0.019996	0.827435	0.00539892	0.0253949	0.934813	0.746051	0.00679864	0.168166	0.429714	0.830634	0.00359928	0.364327	0.9996	0.255949	0.703459
NFE2L2	0.492501	0.0223955	0.00839832	0.0259948	0.0983803	0.355729	0.914817	0.612478	0.410318	0.858428	0.467307	0.138172	0.00539892	0.0503899	0.306539	0.956609	0.925215	0.296341	0.854629	0.0395921	0.992801	0.986403	0.55149	0.891622	0.989002	0.586083	0.175565	0.639872	0.137173	0.596081	0.964207	0.622076	0.19896	0.989202	0.0669866	0.944411	0.257149	0.0293941	0.924215	0.0259948	0.0155969	0.0169966	0.195761	0.963607	0.403719	0.371326	0.990602	0.231954	0.576285
MEF2D	0.769646	0.831634	0.827634	0.515697	0.971606	0.0923815	0.0789842	0.515897	0.0707858	0.108378	0.891222	0.593681	0.991402	0.393721	0.578484	0.614477	0.754049	0.607279	0.4981	0.263347	0.0905819	0.231354	0.00559888	0.106979	0.0763847	0.225755	0.0377924	0.123975	0.804239	0.484703	0.117976	0.620276	0.966607	0.539492	0.640672	0.574285	0.968606	0.992202	0.00419916	0.538292	0.586283	0.719256	0.94961	0.908018	0.993401	0.391522	0.0169966	0.891622	0.267147
RARA	0.131374	0.882623	0.0235953	0.106179	0.115777	0.0927814	0.177964	0.621276	0.565887	0.989202	0.572685	0.971806	0.243951	0.126575	0.29814	0.90122	0.786843	0.490502	0.852829	0.318736	0.85123	0.95221	0.172565	0.946611	0.715857	0.715457	0.528094	0.378924	0.631874	0.472905	0.903219	0.595081	0.541892	0.889822	0.463507	0.59828	0.220556	0.411118	0.10238	0.683063	0.210758	0.39892	0.545891	0.136173	0.202559	0.534093	0.74845	0.873625	0.937812
GABPA	0.540492	0.762048	0.521296	0.168566	0.306139	0.0725855	0.438912	0.796241	0.0967806	0.811038	0.659668	0.846231	0.560688	0.378724	0.929214	0.984203	0.659468	0.957409	0.255149	0.458308	0.416117	0.544291	0.024995	0.671466	0.244751	0.684863	0.0729854	0.104579	0.485503	0.495701	0.909218	0.743651	0.940012	0.772246	0.686263	0.675665	0.889622	0.512498	0.420316	0.214157	0.181364	0.541692	0.590282	0.674065	0.954009	0.230154	0.123575	0.674265	0.431714
ADD1	0.833233	0.968006	0.993201	0.995801	0.894221	0.65027	0.00779844	0.0807838	0.769446	0.00319936	0.560688	0.685063	0.961808	0.896821	0.695461	0.0039992	0.0969806	0.70206	0.142372	0.890422	0.00319936	0.00179964	0.939612	0.00039992	0.0653869	0.167167	0.902819	0.777445	0.927814	0.657069	0.0613877	0.177165	0.926815	0.0109978	0.991002	0.0233953	0.860628	0.981004	0.129574	0.985803	0.999	0.897221	0.624075	0.428314	0.894621	0.928014	0.0207958	0.842432	0.563287
[truncated: 66 more columns]

## Sheet: perm-P-right-tailed-TFa-blca
perm-P-right-tailed-TFa-blca: Significance analysis (permutation test) - right tailed p-values of each TF for BLCA
	TCGA-DK-A2I4	TCGA-BT-A2LD	TCGA-FD-A3B7	TCGA-FD-A3B8	TCGA-FD-A3B6	TCGA-FD-A3B5	TCGA-GC-A3BM	TCGA-DK-A3IL	TCGA-G2-A3IB	TCGA-G2-A3IE	TCGA-DK-A3IT	TCGA-DK-A3IK	TCGA-DK-A3IQ	TCGA-CU-A3KJ	TCGA-BL-A3JM	TCGA-GV-A3JZ	TCGA-GV-A3JW	TCGA-GV-A3JV	TCGA-GD-A3OQ	TCGA-BT-A3PJ	TCGA-CF-A3MG	TCGA-CF-A3MF	TCGA-GC-A3I6	TCGA-CF-A3MI	TCGA-CF-A3MH	TCGA-FD-A3NA	TCGA-FD-A3N5	TCGA-FD-A3N6	TCGA-GD-A3OS	TCGA-GD-A3OP	TCGA-BT-A3PH	TCGA-GV-A3QI	TCGA-GV-A3QG	TCGA-GV-A3QH	TCGA-BT-A3PK	TCGA-CU-A3QU	TCGA-FD-A3SL	TCGA-FD-A3SP	TCGA-E7-A3X6	TCGA-FD-A3SN	TCGA-FD-A3SO	TCGA-FD-A3SQ	TCGA-FD-A3SJ	TCGA-FD-A3SM	TCGA-FD-A3SR	TCGA-FD-A3SS	TCGA-BT-A42C	TCGA-GV-A3QF	TCGA-K4-A3WV
TCF3	0.511498	0.103579	0.00659868	0.0243951	0.321936	0.445111	0.873825	0.978404	0.0181964	0.893021	0.841232	0.785243	0.196961	0.0965807	0.435713	0.9996	0.829034	0.734653	0.612078	0.0477904	0.975605	0.992601	0.0029994	0.9994	0.75165	0.861628	0.0233953	0.0591882	0.0221956	0.945211	0.996001	0.618876	0.85243	0.979004	0.0895821	0.963807	0.964607	0.04979	0.65107	0.15137	0.0289942	0.644471	0.787043	0.967806	0.974405	0.418516	0.706659	0.207958	0.195961
TFAP4	0.379924	0.024795	0.0291942	0.159968	0.394921	0.810238	0.967207	0.777445	0.541692	0.870626	0.568886	0.208958	0.0739852	0.120376	0.0811838	0.446311	0.610078	0.155769	0.931214	0.237353	0.978404	0.95241	0.902819	0.969406	0.979004	0.791042	0.705059	0.654069	0.0313937	0.920016	0.919216	0.309738	0.144571	0.693061	0.0263947	0.914417	0.424315	0.0163967	0.955609	0.426715	0.313537	0.410118	0.272745	0.631474	0.209958	0.761848	0.989802	0.0887822	0.416317
MEF2A	0.168366	0.707658	0.703659	0.644271	0.142971	0.981404	0.584483	0.714257	0.943611	0.342132	0.0935813	0.29834	0.634473	0.961008	0.653869	0.485903	0.520096	0.0693861	0.129974	0.755249	0.0805839	0.0189962	0.4989	0.161968	0.0137972	0.496501	0.771846	0.523695	0.908218	0.0205959	0.370126	0.637872	0.174565	0.855029	0.906819	0.604479	0.0287942	0.732853	0.306539	0.341532	0.559488	0.0685863	0.30134	0.122575	0.529294	0.589482	0.235553	0.524295	0.164167
ELK1	0.330534	0.35013	0.859028	0.214757	0.332334	0.316737	0.703859	0.155569	0.193561	0.95221	0.238952	0.165967	0.777045	0.756849	0.785043	0.630674	0.265947	0.832234	0.5023	0.460908	0.89862	0.525495	0.270346	0.322336	0.511498	0.817636	0.307738	0.467307	0.363127	0.179564	0.661468	0.891022	0.192761	0.677864	0.279744	0.65187	0.141772	0.544891	0.277944	0.326935	0.171366	0.669466	0.393521	0.232553	0.0473905	0.034793	0.787243	0.834633	0.70006
SP1	0.508898	0.114577	0.280744	0.330734	0.722855	0.140972	0.95001	0.117776	0.385323	0.457908	0.569886	0.0875825	0.189162	0.244551	0.39832	0.171966	0.659468	0.402719	0.926815	0.212557	0.885823	0.953809	0.657469	0.439912	0.992402	0.164967	0.287143	0.395921	0.479904	0.747051	0.455509	0.653669	0.180964	0.772645	0.0707858	0.711658	0.583883	0.279344	0.758648	0.230954	0.218356	0.331134	0.336533	0.666667	0.346131	0.343731	0.824035	0.389522	0.595081
ATF1	0.4981	0.942611	0.841432	0.731254	0.912418	0.0185963	0.00919816	0.520296	0.54809	0.510898	0.538292	0.914617	0.865627	0.215157	0.638472	0.302539	0.795041	0.95201	0.379124	0.557888	0.00859828	0.0743851	0.169766	0.0431914	0.0245951	0.157169	0.4989	0.480904	0.924415	0.462907	0.0971806	0.406719	0.909818	0.338732	0.831834	0.10158	0.817836	0.986403	0.0527894	0.539092	0.786243	0.828234	0.821636	0.104179	0.757848	0.453909	0.0459908	0.968806	0.594281
ETS1	0.218556	0.731054	0.416117	0.703259	0.234353	0.203359	0.15137	0.838632	0.696261	0.422915	0.629474	0.805839	0.222156	0.545091	0.834633	0.476105	0.329534	0.790842	0.340732	0.726655	0.565287	0.257548	0.922016	0.427914	0.539892	0.34833	0.859228	0.637672	0.784443	0.469906	0.744651	0.582284	0.352729	0.344331	0.716857	0.206559	0.370526	0.576285	0.555689	0.762448	0.65067	0.741252	0.389922	0.491702	0.175565	0.656669	0.583283	0.763447	0.876825
EP300	0.658468	0.39972	0.294141	0.185763	0.184963	0.333733	0.383523	0.822635	0.560288	0.863027	0.618676	0.624475	0.504499	0.271146	0.280344	0.982803	0.885223	0.493701	0.290342	0.328134	0.691062	0.820436	0.0319936	0.939412	0.242352	0.875025	0.217556	0.214157	0.661468	0.137173	0.502699	0.688662	0.918016	0.957409	0.223955	0.641872	0.219956	0.789642	0.240552	0.324735	0.0285943	0.321936	0.539292	0.723855	0.645471	0.286543	0.644671	0.719656	0.147371
ATF2	0.243951	0.755249	0.289942	0.172366	0.283543	0.394321	0.385323	0.741852	0.818436	0.982204	0.173765	0.69846	0.474505	0.425515	0.294741	0.874425	0.844631	0.318136	0.424715	0.535093	0.507499	0.384123	0.190762	0.657868	0.223955	0.856029	0.735253	0.297141	0.542691	0.257548	0.627275	0.4999	0.360928	0.95221	0.507499	0.840632	0.153769	0.311538	0.168766	0.312138	0.239352	0.494101	0.591282	0.129974	0.418916	0.518496	0.716257	0.660468	0.629274
RELA	0.0789842	0.00039992	0.00019996	0.00019996	0.0563887	0.391922	1	0.990402	0.00539892	0.9998	0.729854	0.827435	0.240152	0.00119976	0.00559888	0.9992	0.982803	0.105179	1	0.00059988	1	1	0.00719856	1	1	0.990202	0.00059988	0.123375	0.0009998	0.998	0.9978	0.34933	0.0311938	0.995401	0.00019996	0.9994	0.561088	0.00039992	0.992801	0.179964	0.00019996	0.653269	0.425715	1	0.0321936	0.130374	0.9998	0.0887822	0.721056
YY1	0.889422	0.918416	0.995401	0.992202	0.494901	0.94981	0.0943811	0.069986	0.816637	0.0039992	0.64887	0.392521	0.863227	0.973005	0.674665	0.0079984	0.00339932	0.496301	0.0469906	0.968006	0.0929814	0.0213957	0.992801	0.0505899	0.192362	0.522296	0.946211	0.960008	0.713257	0.142771	0.391722	0.103779	0.622076	0.0355929	0.977405	0.0243951	0.140772	0.852629	0.918416	0.975605	0.984803	0.54969	0.0393921	0.589282	0.407319	0.933013	0.187762	0.709658	0.232753
IRF1	0.0517896	0.927415	0.988802	0.992402	0.69906	0.975805	0.0613877	0.034993	0.994801	0.0089982	0.0763847	0.132773	0.539292	0.994201	0.911618	0.0009998	0.222955	0.0793841	0.0157968	0.916017	0.0009998	0.00119976	0.980604	0.00059988	0.0273945	0.00659868	0.990802	0.971806	0.976805	0.0279944	0.060188	0.283343	0.0857828	0.113177	0.9996	0.0183963	0.158768	0.936813	0.0779844	0.593281	0.992801	0.189962	0.468706	0.0493901	0.234953	0.769646	0.0191962	0.674265	0.753249
IRF2	0.675265	0.953409	0.282144	0.276145	0.14997	0.182164	0.019796	0.775045	0.35093	0.644671	0.80004	0.980404	0.218556	0.137772	0.292941	0.961408	0.770046	0.865627	0.145371	0.581484	0.626275	0.617676	0.10158	0.809238	0.20036	0.815837	0.478504	0.40212	0.490102	0.553089	0.908018	0.459708	0.983403	0.744851	0.711858	0.418316	0.656869	0.589682	0.189562	0.819236	0.311338	0.557489	0.646271	0.787642	0.758648	0.768246	0.471506	0.817836	0.680064
TFCP2	0.716057	0.791842	0.322136	0.0517896	0.514897	0.00239952	0.409718	0.560688	0.0741852	0.876025	0.528494	0.790042	0.542891	0.0323935	0.630874	0.985003	0.853029	0.891422	0.435113	0.153169	0.705259	0.691062	0.0039992	0.627075	0.667866	0.75145	0.00819836	0.0793841	0.75105	0.723055	0.763247	0.496701	0.887023	0.740052	0.486503	0.795041	0.914217	0.860228	0.159168	0.126175	0.0473905	0.377724	0.568886	0.867227	0.945211	0.20216	0.29914	0.910018	0.664667
GATA2	0.316337	0.0643871	0.00579884	0.0115977	0.0531894	0.416317	0.811438	0.622276	0.444111	0.992402	0.263747	0.232953	0.00179964	0.035193	0.254949	0.995801	0.710858	0.508498	0.615277	0.111578	0.994401	0.997001	0.354329	0.9988	0.964407	0.734053	0.185763	0.453909	0.0737852	0.641472	0.993001	0.845231	0.120176	0.972206	0.194161	0.984203	0.111178	0.0287942	0.555889	0.0329934	0.0743851	0.024995	0.335333	0.233953	0.128574	0.379524	0.985603	0.54809	0.687263
GATA3	0.523495	0.0433913	0.928014	0.621276	0.0611878	0.920216	0.992402	0.0521896	0.833033	0.103779	0.126175	0.00479904	0.25095	0.945811	0.382923	0.014797	0.0409918	0.00719856	0.441312	0.815637	0.966407	0.670266	0.963207	0.305739	0.971806	0.704059	0.712258	0.94921	0.544291	0.00979804	0.377724	0.315937	0.00619876	0.429314	0.332334	0.276345	0.00139972	0.586883	0.995201	0.558888	0.0267946	0.00619876	0.004999	0.833233	0.0187962	0.233553	0.975805	0.674865	0.124375
MECOM	0.962807	0.561088	0.545291	0.389922	0.945411	0.0753849	0.15037	0.741252	0.024795	0.205559	0.918816	0.367327	0.724455	0.0663867	0.582883	0.927015	0.378324	0.926015	0.394921	0.145371	0.555289	0.758648	0.10238	0.584883	0.561888	0.731454	0.0473905	0.0489902	0.229154	0.971006	0.287343	0.625675	0.970806	0.453109	0.210358	0.805839	0.985403	0.581484	0.104179	0.408718	0.614677	0.931414	0.930214	0.566887	0.982004	0.636273	0.0611878	0.278144	0.490902
MZF1	0.509098	0.736053	0.095181	0.0377924	0.141772	0.313137	0.39892	0.80044	0.556489	0.971006	0.267347	0.30134	0.0433913	0.182164	0.55249	0.9982	0.926215	0.204959	0.266147	0.277944	0.691062	0.809838	0.0633873	0.925015	0.224955	0.919216	0.19756	0.0677864	0.185763	0.333333	0.871026	0.79924	0.471106	0.992601	0.259548	0.995201	0.30214	0.136573	0.0533893	0.108178	0.0957808	0.0669866	0.586083	0.221356	0.936413	0.540292	0.758248	0.467307	0.643671
IKZF2	0.704259	0.920016	0.958408	0.927415	0.674465	0.254349	0.0317936	0.261548	0.528294	0.0411918	0.714257	0.756649	0.644471	0.707059	0.733253	0.253549	0.484903	0.887023	0.0605879	0.827435	0.0155969	0.0345931	0.658068	0.0315937	0.0279944	0.355329	0.65047	0.510498	0.585283	0.339332	0.121176	0.35153	0.94861	0.103779	0.764447	0.0555889	0.734453	0.886623	0.205759	0.673065	0.914017	0.681264	0.695061	0.139572	0.761648	0.609278	0.0423915	0.60148	0.413917
CUX1	0.787642	0.769646	0.277544	0.208158	0.589682	0.14857	0.10198	0.70126	0.434513	0.656469	0.817237	0.69766	0.438512	0.328334	0.677664	0.882623	0.888022	0.781644	0.609478	0.608278	0.444111	0.538092	0.222356	0.712058	0.525495	0.566687	0.618076	0.163967	0.468706	0.812637	0.894621	0.753849	0.884223	0.94901	0.467906	0.860828	0.810438	0.545891	0.166967	0.630074	0.527095	0.630474	0.630474	0.547091	0.905619	0.592082	0.243151	0.768446	0.483503
PBX1	0.326535	0.395721	0.00239952	0.204759	0.932613	0.180364	0.274145	0.9984	0.0233953	0.932813	0.988202	0.976605	0.661268	0.00459908	0.542691	0.995601	0.965007	0.941212	0.481104	0.0059988	0.824635	0.786843	0.0235953	0.977405	0.473105	0.74905	0.0365927	0.0335933	0.19796	0.997401	0.960608	0.145571	0.990602	0.387722	0.109778	0.605879	0.9992	0.0623875	0.277345	0.573885	0.729254	0.993401	0.999	0.960808	0.94781	0.747451	0.414917	0.0365927	0.764847
CEBPB	0.625875	0.034793	0.00839832	0.00639872	0.585683	0.0229954	0.839232	0.818236	0.0183963	0.718056	0.680864	0.29954	0.163367	0.00679864	0.524095	0.989802	0.717457	0.438712	0.956209	0.0133973	0.989002	0.990802	0.10218	0.938612	0.997401	0.4987	0.00339932	0.187163	0.214357	0.95161	0.885823	0.934213	0.402519	0.864027	0.0145971	0.988002	0.954209	0.261548	0.715457	0.0709858	0.029994	0.291142	0.445911	0.991402	0.940812	0.740052	0.788242	0.454309	0.772645
CREB1	0.564887	0.483503	0.640472	0.874025	0.814237	0.859028	0.603079	0.20136	0.814437	0.034993	0.454309	0.0663867	0.779844	0.860228	0.664067	0.0303939	0.490502	0.0343931	0.538892	0.436913	0.0525895	0.0785843	0.858628	0.0169966	0.254949	0.110978	0.535493	0.634873	0.841232	0.192561	0.019996	0.421316	0.15237	0.34853	0.656869	0.258348	0.288142	0.842831	0.363927	0.511298	0.790242	0.165567	0.384523	0.529494	0.781444	0.846031	0.147371	0.435513	0.575685
CEBPA	0.339932	0.784443	0.604479	0.0177964	0.136973	0.00319936	0.286343	0.267546	0.0995801	0.917217	0.468506	0.652669	0.209558	0.365527	0.911818	0.95081	0.622875	0.89862	0.568886	0.482503	0.94901	0.942611	0.0189962	0.691062	0.40152	0.54829	0.156169	0.164367	0.534893	0.0803839	0.743651	0.984403	0.357728	0.891422	0.0845831	0.670466	0.228754	0.675265	0.0737852	0.176765	0.0289942	0.15217	0.243351	0.121576	0.212957	0.00879824	0.420916	0.969606	0.872426
MAX	0.786843	0.495101	0.971606	0.989802	0.636073	0.997201	0.435513	0.0977804	0.960808	0.004999	0.313737	0.0427914	0.35033	0.960408	0.337532	0.0009998	0.0189962	0.0837832	0.193961	0.974605	0.0905819	0.0421916	0.9988	0.102579	0.35013	0.10218	0.988602	0.990002	0.461108	0.422515	0.24995	0.10198	0.0859828	0.0305939	0.973005	0.107179	0.146171	0.656269	0.895821	0.792841	0.990402	0.145571	0.10158	0.187562	0.259548	0.923415	0.243751	0.367127	0.161968
USF1	0.256749	0.103779	0.0795841	0.573885	0.332334	0.940212	0.971206	0.683063	0.84943	0.437512	0.312937	0.123375	0.290342	0.64807	0.180564	0.484903	0.690062	0.0127974	0.583283	0.244751	0.756449	0.609078	0.723055	0.605879	0.861228	0.658868	0.517696	0.474305	0.376525	0.528494	0.256549	0.257349	0.09978	0.29874	0.390122	0.592681	0.210358	0.19876	0.923615	0.332334	0.375125	0.125975	0.480104	0.674265	0.20236	0.710258	0.733853	0.0789842	0.657868
FOXQ1	0.64867	0.014997	0.00159968	0.00419916	0.70086	0.106179	0.990002	0.84823	0.0129974	0.9976	0.580484	0.242551	0.534893	0.0113977	0.211958	0.9978	0.914017	0.40052	0.993601	0.00159968	0.995001	0.9984	0.0111978	0.996401	0.9976	0.931014	0.00059988	0.0143971	0.147371	0.971206	0.59968	0.955209	0.277544	0.944811	0.00639872	0.998	0.882424	0.054789	0.671466	0.0307938	0.00859828	0.663467	0.877624	0.972805	0.766847	0.221556	0.925215	0.0717856	0.539492
POU2F1	0.470706	0.546891	0.387922	0.526495	0.240552	0.962208	0.589282	0.455909	0.978004	0.609078	0.65067	0.408118	0.039992	0.494901	0.0513897	0.20216	0.39972	0.25175	0.193961	0.885223	0.84983	0.929414	0.926215	0.985803	0.854229	0.940812	0.986003	0.863427	0.208158	0.370526	0.971606	0.0521896	0.562887	0.871826	0.715457	0.487303	0.0595881	0.0507898	0.936613	0.80024	0.524695	0.274545	0.0955809	0.205959	0.10178	0.946211	0.812438	0.391322	0.212757
HSF1	0.322336	0.664867	0.155769	0.603079	0.619276	0.438112	0.791442	0.5021	0.731654	0.978604	0.527495	0.488302	0.214357	0.244551	0.181364	0.646671	0.89762	0.4975	0.560288	0.333533	0.75185	0.777245	0.608278	0.826235	0.813037	0.794641	0.756849	0.253549	0.359328	0.719456	0.525895	0.285943	0.226155	0.875025	0.271546	0.867427	0.242751	0.112777	0.695461	0.263347	0.517097	0.672865	0.834633	0.242751	0.0845831	0.429714	0.942212	0.275345	0.553089
ACTR1A	0.903619	0.658468	0.178364	0.491102	0.539692	0.721456	0.537892	0.590282	0.632873	0.882623	0.672266	0.265947	0.468506	0.338132	0.363527	0.891422	0.667467	0.55169	0.606079	0.219956	0.532893	0.665267	0.432713	0.815237	0.530294	0.935413	0.232953	0.235953	0.65007	0.484103	0.635473	0.802839	0.869626	0.904019	0.386123	0.964407	0.446111	0.354929	0.30154	0.496101	0.429714	0.428914	0.663867	0.536893	0.866027	0.816037	0.582883	0.324935	0.29874
RORA	0.583883	0.939212	0.895421	0.996201	0.914617	0.926415	0.0965807	0.558888	0.921016	0.0139972	0.931414	0.555689	0.960808	0.894821	0.326735	0.00619876	0.108978	0.379724	0.237353	0.89802	0.0319936	0.00539892	0.984203	0.0491902	0.187562	0.465707	0.970406	0.868626	0.929414	0.641872	0.273545	0.0109978	0.780244	0.0385923	0.972406	0.00939812	0.537093	0.952609	0.766047	0.989802	0.995201	0.864027	0.455909	0.620076	0.569886	0.990602	0.0767846	0.694261	0.445511
CREBBP	0.826635	0.578684	0.308538	0.137772	0.405319	0.164367	0.588682	0.371326	0.182763	0.581484	0.829034	0.623075	0.588682	0.128974	0.331334	0.729854	0.573485	0.518696	0.737053	0.373325	0.843031	0.94901	0.205559	0.895821	0.905619	0.770646	0.117576	0.178164	0.326935	0.534893	0.623675	0.455309	0.629474	0.864627	0.226155	0.768246	0.337333	0.472905	0.595081	0.586483	0.111178	0.422515	0.266147	0.906419	0.661868	0.646671	0.741052	0.771646	0.520096
JUN	0.267746	0.129974	0.0763847	0.00259948	0.404319	0.00059988	0.742851	0.625675	0.00119976	0.9984	0.307339	0.934413	0.581684	0.0175965	0.707459	0.994401	0.914417	0.993201	0.983003	0.0175965	0.969606	0.986803	0.00019996	0.783843	0.686463	0.476905	0.00039992	0.0415917	0.380124	0.680264	0.596681	0.992402	0.569286	0.657469	0.00159968	0.867826	0.94781	0.472505	0.0763847	0.04979	0.00319936	0.743851	0.872026	0.382723	0.276545	0.00039992	0.856829	0.770046	0.865427
NFYA	0.359728	0.44911	0.369726	0.0165967	0.871426	0.0253949	0.90102	0.253149	0.297341	0.947211	0.269146	0.223955	0.457908	0.0991802	0.435913	0.717057	0.919616	0.459708	0.982803	0.184563	0.911618	0.991202	0.014997	0.75085	0.979204	0.220556	0.040192	0.206759	0.694861	0.782244	0.193761	0.912018	0.344931	0.813437	0.138972	0.961608	0.884223	0.471906	0.0679864	0.0355929	0.04999	0.312537	0.724055	0.513097	0.685263	0.0971806	0.262148	0.534893	0.796041
NR3C1	0.804239	0.654069	0.426315	0.297341	0.129974	0.25035	0.259548	0.915617	0.256949	0.757848	0.724855	0.65127	0.239752	0.219156	0.533293	0.971806	0.504099	0.713857	0.25115	0.491702	0.677065	0.681864	0.629474	0.933013	0.272545	0.960408	0.305939	0.129374	0.216357	0.337532	0.663867	0.784243	0.85063	0.769446	0.182563	0.791242	0.19876	0.25155	0.641672	0.532294	0.343731	0.467506	0.530094	0.238952	0.602879	0.468106	0.632873	0.35073	0.195761
NFKB1	0.145971	0.931614	0.943811	0.964607	0.435713	0.930614	0.239552	0.154169	0.970606	0.0623875	0.480304	0.462907	0.30014	0.985603	0.781044	0.00919816	0.45031	0.24795	0.142571	0.986203	0.0169966	0.0185963	0.985403	0.0259948	0.0307938	0.104379	0.997401	0.95121	0.780044	0.123175	0.639072	0.134173	0.234153	0.383323	0.959608	0.0465907	0.224355	0.831834	0.328534	0.807638	0.987802	0.121376	0.322535	0.0193961	0.286143	0.647471	0.142571	0.820436	0.504899
SRF	0.039992	0.317536	0.120976	0.255549	0.0121976	0.863227	0.979004	0.333333	0.979604	0.972206	0.0513897	0.30014	0.0677864	0.772845	0.727455	0.15077	0.680664	0.0581884	0.753649	0.426515	0.90242	0.688262	0.980604	0.772046	0.968206	0.581884	0.870826	0.746451	0.814637	0.0121976	0.95041	0.645471	0.00979804	0.958808	0.444311	0.785843	0.00079984	0.0315937	0.975205	0.452909	0.160968	0.0303939	0.0109978	0.470706	0.00559888	0.412917	0.997401	0.317337	0.388722
TBP	0.416717	0.571886	0.314337	0.162967	0.85123	0.123575	0.564287	0.605279	0.139172	0.619876	0.562288	0.4975	0.860428	0.319136	0.752849	0.536693	0.605879	0.511098	0.559288	0.188362	0.645071	0.505899	0.044991	0.383523	0.528094	0.184763	0.104779	0.228354	0.676265	0.566487	0.534093	0.5003	0.553889	0.546091	0.29754	0.470506	0.883023	0.546491	0.326135	0.327734	0.296341	0.733253	0.620076	0.85083	0.866427	0.432713	0.376525	0.517297	0.584083
SREBF1	0.468106	0.267746	0.405919	0.85103	0.574285	0.90222	0.558088	0.258748	0.883423	0.361528	0.665867	0.504099	0.416117	0.746051	0.128774	0.208558	0.221556	0.532294	0.556289	0.635873	0.719056	0.764447	0.94841	0.928014	0.75085	0.624675	0.933013	0.908618	0.131174	0.480704	0.567886	0.0557888	0.267946	0.325335	0.546691	0.243951	0.138972	0.405719	0.90022	0.65247	0.872825	0.65087	0.345931	0.337532	0.0355929	0.646871	0.887622	0.544691	0.416117
STAT6	0.29994	0.755849	0.141172	0.317536	0.574485	0.19916	0.394521	0.837832	0.412318	0.865627	0.587682	0.680264	0.324935	0.218956	0.631074	0.831634	0.890822	0.369126	0.4975	0.234553	0.462707	0.405119	0.409918	0.497101	0.493501	0.693861	0.409518	0.316737	0.591482	0.603679	0.553489	0.534493	0.506699	0.753449	0.466907	0.764447	0.693061	0.331334	0.40232	0.332134	0.410918	0.494101	0.863427	0.506099	0.764247	0.635273	0.459508	0.353529	0.663667
AHR	0.467906	0.676265	0.79884	0.507099	0.432713	0.516297	0.390122	0.587283	0.262148	0.493301	0.455109	0.616477	0.876425	0.745251	0.691262	0.436713	0.24875	0.685263	0.271346	0.744251	0.376725	0.112178	0.268546	0.139772	0.158768	0.642272	0.512498	0.376725	0.5003	0.380524	0.360928	0.520696	0.722456	0.205559	0.442112	0.157369	0.656669	0.432513	0.613077	0.722855	0.380724	0.79984	0.346931	0.690062	0.675665	0.477904	0.317536	0.29794	0.588882
ARNT	0.543291	0.594281	0.991802	0.959408	0.65187	0.862228	0.280344	0.106579	0.905019	0.0679864	0.0577884	0.0903819	0.776645	0.985403	0.870226	0.0329934	0.168366	0.34793	0.0689862	0.909618	0.019996	0.00419916	0.762448	0.00459908	0.0239952	0.0517896	0.905019	0.873425	0.729854	0.0615877	0.0895821	0.40232	0.263947	0.115377	0.946611	0.04999	0.214757	0.925815	0.238952	0.483503	0.844031	0.289342	0.236753	0.107179	0.480904	0.414517	0.15037	0.775645	0.440512
EGR1	0.466907	0.0983803	0.0171966	0.173965	0.470906	0.231154	0.795441	0.908418	0.378124	0.932014	0.728454	0.79864	0.136173	0.0561888	0.272745	0.822036	0.79864	0.542492	0.961608	0.158168	0.961208	0.975405	0.643071	0.967407	0.967407	0.639272	0.407518	0.313337	0.138772	0.976205	0.781444	0.426915	0.393721	0.577485	0.0167966	0.731054	0.832234	0.0343931	0.896621	0.611278	0.234353	0.812637	0.660268	0.65247	0.290742	0.455309	0.938612	0.0937812	0.740652
XBP1	0.161168	0.182364	0.044791	0.321736	0.585483	0.435313	0.761848	0.770846	0.60048	0.855429	0.621476	0.743451	0.258948	0.094981	0.0641872	0.404719	0.745651	0.19796	0.841832	0.239352	0.907618	0.920816	0.342332	0.911018	0.922815	0.224955	0.535093	0.604479	0.508898	0.756649	0.442312	0.295541	0.334533	0.217556	0.105179	0.323135	0.510498	0.462108	0.592881	0.506099	0.316137	0.567686	0.764247	0.505299	0.0967806	0.647471	0.874025	0.478504	0.811438
REST	0.587682	0.288542	0.605479	0.612078	0.594681	0.584083	0.814837	0.178564	0.637672	0.522895	0.362128	0.144171	0.228354	0.753049	0.482903	0.159568	0.236153	0.383323	0.687662	0.578284	0.607678	0.754249	0.888822	0.467107	0.919216	0.228554	0.647471	0.857229	0.282344	0.492102	0.487103	0.256749	0.194161	0.196561	0.4989	0.19816	0.605879	0.272745	0.893021	0.477305	0.55009	0.355329	0.338332	0.517297	0.39852	0.509098	0.572885	0.396521	0.584483
RREB1	0.521096	0.166167	0.10038	0.0283943	0.0327934	0.303739	0.725255	0.857029	0.237752	0.94861	0.355529	0.527894	0.179764	0.159768	0.630474	0.982803	0.604879	0.45071	0.519896	0.266947	0.982004	0.967007	0.189362	0.977405	0.846831	0.928814	0.123775	0.210158	0.220156	0.358528	0.945211	0.85083	0.619676	0.878024	0.0809838	0.868426	0.194761	0.0555889	0.742452	0.397121	0.019796	0.223955	0.119576	0.74885	0.382124	0.362927	0.888022	0.242152	0.489102
IRF9	0.405919	0.740452	0.291542	0.0763847	0.460708	0.0069986	0.312338	0.756449	0.00779844	0.959808	0.646671	0.936013	0.713657	0.0977804	0.812837	0.983403	0.777644	0.927215	0.823635	0.107578	0.843431	0.95001	0.00939812	0.744051	0.530094	0.610678	0.0527894	0.0283943	0.575685	0.805439	0.569486	0.977205	0.85163	0.74925	0.167966	0.777644	0.871226	0.670066	0.0039992	0.380124	0.194961	0.89942	0.953609	0.116577	0.594281	0.0459908	0.19796	0.770246	0.884623
TP53	0.94961	0.9978	0.929014	0.796841	0.993401	0.0135973	0.00079984	0.924815	0.0279944	0.158568	0.968006	0.957608	0.995001	0.168166	0.878224	0.955809	0.796241	0.993801	0.121976	0.559288	0.00339932	0.0171966	0.00259948	0.0713857	0.00039992	0.265747	0.0325935	0.00859828	0.868626	0.845231	0.0475905	0.887023	1	0.278944	0.695661	0.484903	0.999	0.989002	0.00039992	0.695261	0.943611	0.992601	0.999	0.392322	1	0.745651	0.00079984	0.678064	0.328534
LMO2	0.488502	0.289742	0.926815	0.897421	0.323535	0.988402	0.740852	0.108978	0.992202	0.212957	0.125175	0.0219956	0.420916	0.968006	0.342531	0.0933813	0.370326	0.0255949	0.124975	0.896421	0.205759	0.24955	0.967007	0.413917	0.577884	0.722855	0.957409	0.94761	0.544691	0.074785	0.261948	0.436913	0.188962	0.461708	0.941212	0.769846	0.0279944	0.693861	0.74865	0.658268	0.822236	0.0483903	0.25215	0.356329	0.0893821	0.504099	0.543091	0.429314	0.0867826
RFX1	0.555289	0.927814	0.990402	0.9984	0.958208	0.794441	0.059788	0.304739	0.668266	0.0435913	0.80104	0.965007	0.946811	0.934413	0.284943	0.00979804	0.0903819	0.985003	0.362527	0.942212	0.00719856	0.015197	0.837233	0.0775845	0.0619876	0.0783843	0.971806	0.916417	0.769446	0.862028	0.313537	0.0171966	0.871426	0.0115977	0.986403	0.0019996	0.940612	0.982404	0.477305	0.967806	0.998	0.985603	0.855629	0.136973	0.307139	0.506699	0.0393921	0.907818	0.142571
NFE2L1	0.275745	0.161368	0.00019996	0.00419916	0.313737	0.120376	0.984403	0.991602	0.0453909	0.999	0.970806	0.956409	0.0437912	0.00419916	0.0643871	0.997001	0.872625	0.709658	0.983803	0.0687862	1	0.9998	0.0325935	1	0.9992	0.967407	0.126375	0.0837832	0.0531894	0.997401	0.9992	0.380924	0.573685	0.95121	0.0143971	0.976005	0.887822	0.0039992	0.955609	0.479104	0.0169966	0.854429	0.717057	0.942012	0.305139	0.704859	0.959408	0.328734	0.741252
FOXC1	0.441512	0.178364	0.217357	0.0105979	0.0383923	0.712458	0.913817	0.661068	0.245151	0.818036	0.205159	0.191162	0.30054	0.340532	0.454509	0.905819	0.535493	0.0513897	0.709458	0.335133	0.946611	0.966007	0.060188	0.983803	0.663667	0.753649	0.0157968	0.30214	0.321136	0.029994	0.959208	0.745651	0.103779	0.976205	0.203559	0.972406	0.0239952	0.444711	0.534493	0.14797	0.00459908	0.00779844	0.024995	0.741052	0.619676	0.328534	0.913817	0.814837	0.0745851
NFATC4	0.317137	0.937213	0.95201	0.895221	0.912218	0.0621876	0.0469906	0.15077	0.855429	0.485903	0.5007	0.862228	0.332334	0.432114	0.522895	0.0121976	0.44751	0.932414	0.30194	0.968606	0.025195	0.0639872	0.843031	0.0105979	0.0639872	0.0289942	0.988202	0.89802	0.847031	0.652669	0.114577	0.267746	0.407518	0.0403919	0.722256	0.0135973	0.745051	0.907618	0.260148	0.561088	0.967806	0.825435	0.795841	0.00319936	0.103179	0.231154	0.111978	0.925615	0.903819
ETS2	0.444711	0.912418	0.309138	0.792841	0.517896	0.490702	0.059988	0.877824	0.776845	0.668266	0.492901	0.807638	0.272346	0.417916	0.640872	0.54989	0.905419	0.322935	0.192961	0.695661	0.0307938	0.0179964	0.786843	0.0473905	0.0311938	0.393921	0.884823	0.558688	0.530294	0.603879	0.339532	0.383923	0.782044	0.312338	0.605279	0.258148	0.661868	0.454109	0.20196	0.696661	0.843431	0.541692	0.831234	0.128374	0.839432	0.917616	0.286943	0.306739	0.794841
SOX9	0.167367	0.359128	0.358328	0.488902	0.303939	0.931614	0.710458	0.566087	0.642272	0.833233	0.596881	0.846231	0.287143	0.678064	0.169166	0.244951	0.141972	0.471706	0.354529	0.60048	0.937213	0.702859	0.664667	0.735653	0.706659	0.810638	0.959008	0.739852	0.0553889	0.563287	0.75045	0.157169	0.359328	0.267546	0.187562	0.184963	0.309938	0.0113977	0.954809	0.846031	0.514697	0.857628	0.335733	0.607678	0.0785843	0.827035	0.932214	0.10018	0.919016
ZEB1	0.806639	0.337532	0.642072	0.229954	0.938612	0.0119976	0.110978	0.806839	0.00879824	0.404319	0.753049	0.519096	0.983803	0.0535893	0.788442	0.943211	0.60108	0.833033	0.712657	0.0215957	0.417716	0.440712	0.00639872	0.169566	0.114377	0.317936	0.00119976	0.0729854	0.446111	0.546691	0.00479904	0.924215	0.911618	0.222555	0.0389922	0.683063	0.915217	0.969606	0.00839832	0.175765	0.134173	0.871626	0.970806	0.888022	0.956809	0.167566	0.105179	0.613277	0.677265
TGIF1	0.505299	0.453709	0.977005	0.973605	0.65167	0.992801	0.813037	0.138572	0.962408	0.00939812	0.322735	0.258348	0.75045	0.977405	0.190562	0.00059988	0.0567886	0.0223955	0.353529	0.945611	0.0373925	0.0545891	0.988202	0.0333933	0.356929	0.187962	0.958608	0.944011	0.596681	0.253149	0.0185963	0.0267946	0.0607878	0.0185963	0.90082	0.0359928	0.161568	0.614677	0.919416	0.857828	0.958808	0.255549	0.166767	0.297141	0.180764	0.883623	0.272346	0.222555	0.464707
MEIS1	0.165367	0.324935	0.764847	0.374325	0.0739852	0.917816	0.855429	0.10018	0.986003	0.727055	0.0417916	0.0255949	0.0213957	0.905819	0.631674	0.0361928	0.245751	0.034793	0.285543	0.823035	0.795441	0.513297	0.979404	0.383123	0.892022	0.266947	0.943611	0.969206	0.619876	0.0115977	0.754649	0.721656	0.00379924	0.935013	0.75205	0.832633	0.0019996	0.14957	0.773845	0.187762	0.30014	0.00459908	0.0141972	0.254149	0.015197	0.607079	0.968806	0.721456	0.558488
FOXJ2	0.946611	0.890022	0.609278	0.858628	0.538292	0.452909	0.0795841	0.768046	0.325135	0.362727	0.925415	0.973605	0.936613	0.352929	0.24915	0.707459	0.277744	0.977005	0.418516	0.805439	0.478904	0.489102	0.540492	0.855629	0.640272	0.95021	0.457309	0.221356	0.493501	0.958208	0.672066	0.0571886	0.994201	0.0791842	0.837832	0.15097	0.861828	0.614877	0.94981	0.991402	0.604479	0.994601	0.535493	0.972406	0.720056	0.929014	0.314737	0.630674	0.375925
E2F1	0.0779844	0.168766	0.15197	0.0243951	0.755449	0.258748	0.855629	0.366327	0.210158	0.876225	0.392521	0.930014	0.573285	0.141172	0.155369	0.545691	0.692062	0.802839	0.993601	0.210758	0.940212	0.993801	0.019796	0.953009	0.969606	0.169566	0.144971	0.606279	0.156769	0.89882	0.640672	0.191162	0.282943	0.362527	0.384323	0.45031	0.902819	0.392322	0.578284	0.10238	0.0925815	0.682863	0.481704	0.756449	0.35013	0.183563	0.573885	0.70106	0.769646
TTF1	0.174165	0.0181964	0.00119976	0.00259948	0.0667866	0.10238	0.935013	0.94901	0.0437912	0.995601	0.817437	0.683463	0.0233953	0.00959808	0.321736	0.9992	0.774645	0.757049	0.920216	0.00939812	0.9998	1	0.0529894	1	0.996401	0.978404	0.0333933	0.0581884	0.0329934	0.880424	0.9988	0.825235	0.317536	0.991602	0.0153969	0.980004	0.319136	0.0039992	0.861028	0.105779	0.00459908	0.435313	0.389922	0.895421	0.140372	0.170166	0.988802	0.210358	0.70126
VDR	0.9984	0.975805	0.983403	0.868426	0.791842	0.857029	0.0293941	0.370326	0.170966	0.00679864	0.856029	0.363927	0.891622	0.868026	0.59888	0.941212	0.0567886	0.79884	0.00759848	0.905019	0.0607878	0.044991	0.105979	0.360528	0.00339932	0.978604	0.293741	0.127375	0.426115	0.438912	0.44951	0.604079	0.996001	0.616477	0.903019	0.890022	0.89842	0.904819	0.192162	0.792442	0.880424	0.595081	0.505499	0.79984	0.9994	0.919616	0.0133973	0.529894	0.0317936
BPTF	0.64947	0.828234	0.455109	0.717856	0.102579	0.963607	0.464307	0.832034	0.987602	0.439512	0.730654	0.536293	0.406519	0.637672	0.064787	0.187163	0.264347	0.0495901	0.259948	0.971406	0.782643	0.518496	0.967407	0.956409	0.793041	0.890822	0.983403	0.746451	0.847431	0.229754	0.894821	0.034793	0.565887	0.774245	0.829234	0.255149	0.00939812	0.478704	0.959608	0.974005	0.534493	0.270146	0.0517896	0.718056	0.117776	0.969206	0.90242	0.688062	0.135773
STAT5B	0.286543	0.074985	0.0887822	0.272745	0.181564	0.822835	0.930614	0.564887	0.694661	0.591282	0.368126	0.24835	0.0155969	0.521096	0.755649	0.118176	0.656869	0.116377	0.705859	0.343131	0.812038	0.630274	0.990002	0.241752	0.980804	0.304539	0.836033	0.914017	0.238552	0.555889	0.965007	0.338532	0.0305939	0.913417	0.226555	0.74965	0.295141	0.0117976	0.984003	0.341732	0.29874	0.121376	0.0907818	0.79964	0.307339	0.833633	0.968206	0.183163	0.520896
STAT5A	0.817037	0.939412	0.985803	0.966207	0.613277	0.585483	0.0623875	0.387922	0.70246	0.0765847	0.60168	0.633273	0.979604	0.883823	0.633473	0.0857828	0.163767	0.802839	0.307538	0.907419	0.0409918	0.0337932	0.712058	0.124575	0.0333933	0.521896	0.513497	0.543091	0.875825	0.176965	0.165767	0.211558	0.764847	0.213357	0.930414	0.121976	0.278344	0.968206	0.325335	0.95001	0.842232	0.85083	0.362727	0.412517	0.430314	0.462108	0.157369	0.90162	0.173765
KLF12	0.521496	0.443711	0.294141	0.0641872	0.427115	0.0117976	0.554489	0.722655	0.115377	0.933613	0.578684	0.856229	0.391722	0.133573	0.483903	0.957608	0.664467	0.952809	0.817437	0.304539	0.95121	0.933613	0.0629874	0.923815	0.820436	0.89762	0.136573	0.213757	0.436513	0.675465	0.828834	0.677065	0.672266	0.624475	0.195961	0.610878	0.756649	0.683863	0.640872	0.436513	0.079784	0.761048	0.641072	0.453309	0.339332	0.0557888	0.589082	0.905419	0.565687
TFAP2A	0.30114	0.618076	0.126775	0.184163	0.54789	0.138772	0.34913	0.842831	0.368526	0.866027	0.95161	0.947411	0.441912	0.0283943	0.0983803	0.545691	0.69926	0.824435	0.946211	0.519496	0.982404	0.980604	0.297141	0.995801	0.933813	0.833633	0.427315	0.218156	0.268146	0.896621	0.886823	0.269946	0.802839	0.634073	0.09998	0.654469	0.520496	0.286543	0.511498	0.85243	0.266347	0.881224	0.607678	0.732454	0.217756	0.628474	0.923815	0.683463	0.681664
FOXO4	0.469706	0.931814	0.0545891	0.533493	0.802639	0.224355	0.09998	0.985603	0.143771	0.819036	0.905619	0.970206	0.543291	0.065187	0.39772	0.958008	0.896021	0.793441	0.388722	0.445911	0.264947	0.222755	0.0909818	0.706259	0.0589882	0.472106	0.316937	0.110578	0.579884	0.95241	0.806039	0.381124	0.969606	0.377524	0.329534	0.558688	0.978804	0.467307	0.155569	0.616477	0.666667	0.904019	0.978204	0.608478	0.975205	0.90062	0.210758	0.29794	0.477704
FOXO1	0.526895	0.984603	1	0.9994	0.85163	0.920016	0.0155969	0.0283943	0.934013	0.00339932	0.385923	0.485503	0.973605	0.997201	0.84983	0.00079984	0.0089982	0.871826	0.0263947	0.998	0.00319936	0.00159968	0.965407	0.00279944	0.00839832	0.0273945	0.994601	0.967407	0.94901	0.0483903	0.114377	0.0803839	0.589882	0.004999	0.9994	0.00239952	0.241352	0.996601	0.260948	0.941412	0.996401	0.779844	0.268746	0.0903819	0.268146	0.463907	0.0169966	0.970006	0.10218
FOXO3	0.331734	0.472505	0.445911	0.474505	0.903419	0.616277	0.513297	0.860628	0.330934	0.390922	0.471306	0.213557	0.39932	0.340932	0.652669	0.25055	0.271546	0.202959	0.341732	0.437512	0.328134	0.334333	0.702859	0.363127	0.396321	0.112577	0.626675	0.435713	0.334933	0.588082	0.310738	0.79964	0.202759	0.441112	0.271746	0.824435	0.70026	0.154169	0.289942	0.135173	0.79884	0.616277	0.714257	0.346531	0.857429	0.85183	0.365127	0.0921816	0.362328
ATF6	0.116177	0.107778	0.0341932	0.0191962	0.160568	0.239152	0.743851	0.972406	0.114777	0.990602	0.691062	0.856829	0.190762	0.0245951	0.209758	0.988202	0.663467	0.841632	0.536893	0.084983	0.994801	0.985403	0.0267946	0.996001	0.823035	0.90202	0.0761848	0.379524	0.0925815	0.614877	0.986403	0.435713	0.505899	0.913217	0.0661868	0.779444	0.435913	0.120976	0.803439	0.231354	0.0221956	0.69786	0.675665	0.805239	0.0927814	0.0903819	0.962607	0.642472	0.334533
PATZ1	0.589682	0.958608	0.978004	0.971606	0.986203	0.00659868	0.0179964	0.14817	0.477904	0.178564	0.420716	0.961408	0.981804	0.521096	0.763447	0.0429914	0.532294	0.981804	0.681664	0.74805	0.00119976	0.00779844	0.508698	0.00159968	0.0457908	0.0503899	0.782643	0.29754	0.887622	0.964407	0.00519896	0.163367	0.795041	0.004999	0.920816	0.0121976	0.991602	0.981604	0.0411918	0.794241	0.993601	0.996401	0.947211	0.0479904	0.737652	0.269346	0.0225955	0.887822	0.966607
STAT1	0.60108	0.842232	0.313737	0.874225	0.860228	0.364127	0.0809838	0.881824	0.40192	0.220156	0.703659	0.85163	0.714457	0.337133	0.545291	0.576285	0.568086	0.729854	0.547491	0.229354	0.10218	0.0469906	0.506499	0.0761848	0.267546	0.219556	0.418316	0.35033	0.589682	0.947011	0.179764	0.234953	0.860628	0.0431914	0.696861	0.196561	0.966807	0.715257	0.238552	0.846031	0.924415	0.934613	0.907419	0.781644	0.904219	0.920016	0.208558	0.391722	0.889022
STAT3	0.865027	0.60208	0.787443	0.464307	0.395921	0.162567	0.341932	0.406919	0.161168	0.494101	0.781644	0.626075	0.609078	0.394321	0.470306	0.888422	0.361328	0.894421	0.541092	0.453309	0.780444	0.927215	0.167566	0.856629	0.437313	0.795041	0.121976	0.309138	0.366327	0.375925	0.326535	0.819836	0.90062	0.496701	0.196561	0.59868	0.561288	0.744251	0.261748	0.682863	0.219956	0.635273	0.635873	0.663467	0.495101	0.152969	0.496501	0.772645	0.415517
ESRRA	0.594881	0.839832	0.831634	0.737852	0.730254	0.857628	0.290142	0.174765	0.914817	0.0869826	0.284143	0.165767	0.875025	0.886823	0.430714	0.180564	0.494901	0.0505899	0.120176	0.853829	0.00919816	0.0473905	0.485503	0.0941812	0.045191	0.381724	0.693461	0.771446	0.835233	0.0429914	0.0587882	0.334533	0.555289	0.441712	0.89902	0.39812	0.34773	0.897421	0.40192	0.335933	0.692262	0.0963807	0.233953	0.425515	0.956009	0.930614	0.0329934	0.484503	0.354929
ATF3	0.133773	0.118576	0.133373	0.358728	0.482703	0.932813	0.95121	0.65087	0.782044	0.757848	0.694861	0.510098	0.341332	0.627075	0.290342	0.170166	0.665267	0.115177	0.890022	0.419916	0.876625	0.895421	0.775445	0.89982	0.876625	0.683263	0.881624	0.59808	0.146171	0.533093	0.644671	0.111578	0.0525895	0.844431	0.171566	0.59968	0.14817	0.0685863	0.911418	0.578084	0.342132	0.505699	0.343331	0.630074	0.0791842	0.502899	0.977804	0.254149	0.537892
ATF4	0.465107	0.846831	0.980004	0.895021	0.824235	0.314737	0.358328	0.275745	0.460308	0.126775	0.364527	0.259548	0.934013	0.864227	0.84923	0.265347	0.257548	0.522096	0.120976	0.777644	0.044791	0.04999	0.29794	0.0293941	0.0805839	0.224555	0.483103	0.34973	0.917017	0.223755	0.05019	0.85143	0.574085	0.140972	0.865027	0.260748	0.641872	0.966007	0.134973	0.434513	0.813237	0.657069	0.764647	0.264747	0.739652	0.180564	0.0237952	0.682663	0.260948
JUND	0.85063	0.491702	0.759048	0.424715	0.952609	0.0875825	0.303939	0.356929	0.0319936	0.0513897	0.724255	0.327934	0.85103	0.40092	0.869226	0.689862	0.678264	0.872825	0.439312	0.25055	0.119776	0.242951	0.0295941	0.0717856	0.189362	0.0653869	0.0365927	0.121176	0.386323	0.692661	0.110178	0.633473	0.89862	0.469706	0.246151	0.464907	0.987403	0.789842	0.094981	0.192761	0.405919	0.667467	0.768046	0.878024	0.995601	0.433313	0.0459908	0.340332	0.430914
PPARA	0.488302	0.995001	1	0.9998	0.975805	0.482503	0.0107978	0.0243951	0.94761	0.0029994	0.204159	0.225355	0.993801	0.9984	0.970206	0.00079984	0.0415917	0.736853	0.0121976	0.994601	0.00019996	0.00019996	0.973005	0.00019996	0.0009998	0.0161968	0.994001	0.913017	0.953209	0.0089982	0.00119976	0.472505	0.363727	0.00279944	0.996801	0.00479904	0.276545	0.9996	0.0289942	0.807838	1	0.863427	0.872825	0.00479904	0.209558	0.0925815	0.00359928	0.963007	0.221956
ELF2	0.393521	0.663267	0.0841832	0.447311	0.805039	0.945611	0.287742	0.863427	0.802639	0.258148	0.596481	0.5011	0.324335	0.343531	0.512897	0.360528	0.90022	0.0657868	0.492901	0.562887	0.0667866	0.111178	0.808638	0.227355	0.196161	0.392122	0.90082	0.59788	0.341132	0.869026	0.569886	0.284543	0.679464	0.569286	0.521496	0.790442	0.940612	0.0861828	0.388322	0.587283	0.881624	0.518496	0.80144	0.591082	0.988402	0.984203	0.287343	0.0275945	0.558888
CEBPG	0.396921	0.988802	0.9996	0.997401	0.808638	0.85043	0.0103979	0.0857828	0.995601	0.00159968	0.337932	0.527894	0.910218	0.990602	0.797441	0.00039992	0.069986	0.412118	0.019996	0.9984	0.00059988	0.00059988	0.994001	0.00079984	0.00819836	0.0343931	0.998	0.953409	0.980204	0.0171966	0.0307938	0.0411918	0.570686	0.0235953	0.999	0.00259948	0.142372	0.992801	0.342332	0.95221	0.9988	0.563087	0.253149	0.039992	0.35193	0.777045	0.0117976	0.920416	0.157169
DBP	0.768046	0.886023	0.872625	0.820036	0.625275	0.40132	0.190362	0.209958	0.758248	0.112777	0.544091	0.275945	0.261748	0.530294	0.374725	0.119376	0.289142	0.619476	0.195561	0.784843	0.163367	0.166167	0.845631	0.104579	0.291542	0.4997	0.658068	0.718656	0.794241	0.266147	0.397121	0.303939	0.665667	0.419916	0.766647	0.266747	0.478504	0.729854	0.489502	0.680064	0.847231	0.233153	0.363727	0.247151	0.608078	0.74965	0.219556	0.617876	0.375125
FOXM1	0.30134	0.19756	0.0303939	0.0281944	0.162967	0.0367926	0.95041	0.385923	0.324735	0.995001	0.707259	0.504899	0.00539892	0.0537892	0.120176	0.888822	0.723055	0.606479	0.980804	0.185563	0.9996	1	0.494101	1	0.9986	0.934813	0.44931	0.277345	0.158568	0.807838	0.990602	0.734853	0.0727854	0.975405	0.0683863	0.965807	0.236753	0.0625875	0.678264	0.230754	0.0763847	0.192362	0.410118	0.128174	0.0287942	0.0577884	0.982803	0.814037	0.760248
FOXA1	0.420116	0.0779844	0.864827	0.696861	0.0453909	0.964207	0.883223	0.140772	0.918416	0.089982	0.0865827	0.00859828	0.122376	0.954409	0.734653	0.034793	0.154169	0.0565887	0.159768	0.85203	0.645071	0.311538	0.992801	0.188562	0.54849	0.24875	0.922016	0.957409	0.644271	0.0107978	0.607678	0.633673	0.0653869	0.428714	0.536493	0.161368	0.00459908	0.336733	0.928814	0.609478	0.261348	0.0183963	0.0125975	0.245951	0.0387922	0.394721	0.74965	0.274145	0.181964
NR1H3	0.0659868	0.380124	0.0607878	0.0525895	0.0987802	0.290142	0.74965	0.817836	0.4981	0.837233	0.462308	0.527495	0.0215957	0.327734	0.640872	0.633073	0.64927	0.0527894	0.571886	0.367726	0.963007	0.968606	0.5001	0.861228	0.937013	0.190162	0.734653	0.515897	0.240952	0.165567	0.908618	0.829834	0.117177	0.938412	0.0939812	0.871426	0.138772	0.0345931	0.527095	0.314337	0.103179	0.0427914	0.207558	0.535093	0.25195	0.739252	0.924615	0.334533	0.89962
MAF	0.355529	0.0333933	0.153969	0.227155	0.178764	0.729454	0.957808	0.687862	0.310338	0.682264	0.513497	0.234553	0.106779	0.311738	0.19836	0.373925	0.232953	0.188962	0.756649	0.319336	0.992202	0.969206	0.840632	0.90242	0.983003	0.458508	0.566487	0.659268	0.25095	0.583483	0.715657	0.4983	0.074785	0.387522	0.204159	0.482104	0.134773	0.117177	0.916817	0.331934	0.178964	0.29954	0.368126	0.713657	0.0227954	0.314137	0.957808	0.296541	0.576085
MAZ	0.219156	0.0209958	0.0385923	0.467107	0.055189	0.9984	0.929814	0.328934	0.976805	0.65027	0.24855	0.160968	0.0707858	0.681864	0.0669866	0.313337	0.65227	0.064787	0.563487	0.254549	0.857828	0.787443	0.977604	0.909418	0.857029	0.876825	0.779044	0.975805	0.234153	0.347331	0.913617	0.0821836	0.224955	0.634073	0.60048	0.562288	0.0445911	0.0595881	0.987003	0.567886	0.568686	0.0325935	0.112777	0.628074	0.0191962	0.75125	0.94821	0.10198	0.304339
MTF1	0.629474	0.85103	0.785443	0.237552	0.619676	0.00479904	0.0777844	0.642871	0.0531894	0.196161	0.345531	0.809638	0.715657	0.410518	0.925815	0.890022	0.64827	0.923815	0.20036	0.465107	0.159568	0.0627874	0.0171966	0.029794	0.153769	0.10078	0.0785843	0.268146	0.708458	0.425515	0.623875	0.857628	0.871426	0.518696	0.589482	0.40072	0.959808	0.962807	0.126175	0.263347	0.216157	0.558488	0.507099	0.868226	0.978404	0.270946	0.064787	0.944811	0.391722
ETV4	0.167367	0.829234	0.858028	0.385123	0.605279	0.34813	0.152569	0.370726	0.744251	0.137972	0.225755	0.471506	0.834233	0.846631	0.80244	0.463107	0.70126	0.0969806	0.225755	0.644471	0.0541892	0.253149	0.0829834	0.181564	0.25115	0.0793841	0.576485	0.692262	0.94781	0.0337932	0.540692	0.803839	0.267347	0.987602	0.94961	0.828234	0.272545	0.991002	0.0153969	0.236753	0.514297	0.126975	0.525895	0.466107	0.786843	0.284343	0.0455909	0.982004	0.0873825
SPI1	0.0369926	0.0429914	0.00219956	0.0905819	0.108578	0.923015	0.990802	0.958608	0.474305	0.94841	0.793241	0.823235	0.109378	0.288542	0.211358	0.684263	0.781644	0.019996	0.946811	0.130574	0.991202	0.988802	0.740052	0.992801	0.992801	0.808238	0.839832	0.456909	0.129774	0.870826	0.981604	0.0959808	0.0443911	0.945611	0.0737852	0.677664	0.35173	0.00559888	0.962607	0.657069	0.065187	0.570486	0.418516	0.843631	0.168166	0.821036	0.986603	0.0633873	0.773245
SP3	0.856029	0.85203	0.692661	0.979804	0.944611	0.675665	0.0105979	0.774845	0.618276	0.0129974	0.771046	0.766447	0.719456	0.506099	0.54869	0.45111	0.422316	0.637073	0.0639872	0.532294	0.00459908	0.00479904	0.613077	0.0243951	0.0133973	0.166567	0.618676	0.564687	0.556689	0.915817	0.0869826	0.296941	0.963007	0.0261948	0.834033	0.170366	0.990202	0.913817	0.191362	0.833033	0.994201	0.878024	0.95101	0.542092	0.982803	0.94901	0.0211958	0.283743	0.439512
TCF4	0.680064	0.642671	0.985803	0.939212	0.734453	0.888822	0.493301	0.0593881	0.820236	0.0829834	0.423115	0.0857828	0.646871	0.958808	0.40012	0.125175	0.129574	0.338132	0.0657868	0.837233	0.0863827	0.162767	0.744651	0.204759	0.117776	0.318336	0.654669	0.920216	0.572885	0.0185963	0.0305939	0.710258	0.364127	0.116177	0.886423	0.461908	0.117177	0.953809	0.443311	0.263147	0.908018	0.0877824	0.575885	0.307139	0.203359	0.335333	0.15217	0.716657	0.165767
TEF	0.326335	0.30194	0.577884	0.860628	0.956809	0.406719	0.55229	0.261148	0.759048	0.218156	0.570086	0.107978	0.29794	0.189362	0.293541	0.00939812	0.378724	0.159368	0.546091	0.413917	0.402519	0.259948	0.945211	0.0459908	0.937812	0.0537892	0.858828	0.670266	0.391722	0.895621	0.0929814	0.119176	0.0835833	0.0477904	0.633273	0.180564	0.591682	0.527095	0.421316	0.369126	0.965007	0.64927	0.838832	0.202559	0.116577	0.712657	0.661668	0.480504	0.916417
E4F1	0.708458	0.780044	0.4985	0.962807	0.645271	0.69986	0.0879824	0.647271	0.925215	0.0105979	0.954409	0.543691	0.127375	0.311138	0.227954	0.107379	0.256349	0.665067	0.197161	0.815237	0.257149	0.458508	0.993001	0.605079	0.629674	0.29914	0.965207	0.867027	0.617277	0.693661	0.664267	0.034793	0.792442	0.25215	0.827435	0.069786	0.428914	0.686063	0.85143	0.874825	0.962807	0.432713	0.410718	0.645471	0.39792	0.953209	0.337133	0.565687	0.261148
TCF12	0.312937	0.331534	0.816237	0.780044	0.128574	0.858828	0.565487	0.00619876	0.993001	0.363727	0.112777	0.0391922	0.0265947	0.940812	0.479504	0.0175965	0.461108	0.15017	0.446311	0.80104	0.15177	0.295141	0.996601	0.104779	0.573485	0.438512	0.981004	0.957409	0.642272	0.0165967	0.632074	0.578884	0.0709858	0.864027	0.684063	0.432314	0.019996	0.288342	0.710658	0.479704	0.833433	0.00559888	0.0127974	0.0377924	0.0735853	0.44991	0.905419	0.422515	0.382523
SMAD3	0.638272	0.283743	0.0411918	0.104979	0.707459	0.167167	0.816837	0.710658	0.171166	0.918416	0.564687	0.412517	0.230954	0.0391922	0.341932	0.922016	0.927215	0.532494	0.807239	0.112777	0.790442	0.803039	0.170366	0.785043	0.886223	0.619676	0.0691862	0.107179	0.232553	0.959408	0.59768	0.653269	0.639272	0.525495	0.0805839	0.907618	0.95221	0.120976	0.437313	0.159568	0.19936	0.612677	0.828834	0.834633	0.881024	0.694861	0.769646	0.15157	0.813637
TEAD1	0.327934	0.10218	0.90182	0.711458	0.368526	0.238752	0.788042	0.0795841	0.439512	0.239952	0.558488	0.381724	0.365327	0.608478	0.444711	0.0857828	0.20116	0.715257	0.623275	0.395121	0.730854	0.79784	0.734453	0.40192	0.755449	0.241352	0.275945	0.707459	0.723255	0.172366	0.205959	0.607279	0.211958	0.182963	0.376525	0.0835833	0.237552	0.817636	0.472306	0.413517	0.580484	0.310738	0.496501	0.205759	0.019996	0.0143971	0.567686	0.697061	0.482503
GTF2I	0.154569	0.530294	0.954609	0.84923	0.893621	0.135573	0.25055	0.0417916	0.760848	0.438712	0.0633873	0.385323	0.74945	0.644471	0.834433	0.054789	0.426915	0.906019	0.360928	0.524495	0.0185963	0.0377924	0.580284	0.00739852	0.260348	0.025195	0.35093	0.877025	0.790442	0.262747	0.0891822	0.560288	0.231154	0.0417916	0.936613	0.14917	0.783443	0.89762	0.307538	0.0779844	0.933613	0.619676	0.69966	0.144771	0.209158	0.0881824	0.174165	0.723255	0.639472
GTF2A1	0.435913	0.260748	0.00059988	0.00059988	0.019796	0.00139972	0.511698	0.970606	0.0029994	1	0.214757	0.941612	0.0619876	0.0059988	0.727055	1	0.990402	0.941612	0.655069	0.00679864	0.990802	0.9976	0.00019996	0.9994	0.727255	0.979404	0.00059988	0.00339932	0.0963807	0.405119	0.998	0.999	0.814437	1	0.0281944	0.9992	0.754649	0.154569	0.0361928	0.00679864	0.00039992	0.313937	0.762248	0.753249	0.963007	0.0339932	0.860428	0.853029	0.516697
SF1	0.691862	0.552689	1	0.975605	0.339732	0.717457	0.421916	0.00319936	0.911818	0.00739852	0.0343931	0.00459908	0.904619	0.999	0.955609	0.0379924	0.0207958	0.19996	0.0193961	0.967606	0.0153969	0.0171966	0.922416	0.00179964	0.0717856	0.413517	0.715657	0.933013	0.891422	0.00039992	0.0173965	0.880224	0.0945811	0.140172	0.988002	0.121376	0.00919816	0.997401	0.571886	0.357928	0.821636	0.0167966	0.0469906	0.0743851	0.109178	0.0213957	0.0241952	0.957209	0.0735853
POSTN	0.302939	0.310338	0.773845	0.879224	0.0323935	0.994601	0.983603	0.0407918	0.94921	0.569686	0.118776	0.224955	0.345731	0.994801	0.266547	0.0395921	0.183163	0.0471906	0.758048	0.759048	0.757249	0.556689	0.94881	0.424115	0.837632	0.730254	0.932613	0.819636	0.619676	0.0661868	0.387323	0.367726	0.0259948	0.568086	0.559088	0.289142	0.009998	0.182164	0.969006	0.906419	0.35113	0.116977	0.0219956	0.363727	0.0129974	0.418916	0.95041	0.287942	0.55229
SMAD4	0.382523	0.346731	0.139772	0.260948	0.236753	0.896421	0.827435	0.357528	0.703659	0.536093	0.265547	0.189762	0.054989	0.695461	0.631074	0.593881	0.837233	0.106379	0.413517	0.392721	0.432314	0.291942	0.556489	0.216557	0.147171	0.253149	0.478904	0.645071	0.529094	0.220356	0.825235	0.854829	0.272745	0.695661	0.206959	0.769046	0.35053	0.186763	0.434113	0.191362	0.411518	0.0193961	0.240352	0.30234	0.760448	0.709858	0.613277	0.242551	0.587882
ELF1	0.339332	0.568286	0.79924	0.726055	0.0635873	0.95001	0.510498	0.658868	0.572486	0.217756	0.193361	0.629274	0.84863	0.95241	0.718056	0.358128	0.108178	0.0867826	0.172166	0.817037	0.546691	0.0831834	0.597281	0.25055	0.35113	0.587682	0.742252	0.826835	0.690262	0.0619876	0.726055	0.346731	0.234753	0.407518	0.90062	0.238552	0.0479904	0.827035	0.694861	0.886223	0.20116	0.417916	0.126375	0.879024	0.285943	0.584483	0.777245	0.828234	0.239952
HMGA1	0.681664	0.172366	0.139572	0.0795841	0.364727	0.158168	0.864427	0.740652	0.0267946	0.928814	0.661268	0.644871	0.70126	0.246351	0.553289	0.983803	0.538492	0.860028	0.919416	0.0739852	0.970206	0.965007	0.0423915	0.913817	0.787842	0.940812	0.0223955	0.0679864	0.188762	0.776645	0.531294	0.929014	0.655069	0.703059	0.0457908	0.861628	0.769046	0.162767	0.602879	0.352529	0.0355929	0.795241	0.693461	0.869026	0.588882	0.0789842	0.74825	0.171766	0.517896
RUNX1	0.180364	0.242551	0.124575	0.30234	0.477704	0.779844	0.905419	0.481904	0.718656	0.572486	0.508098	0.129374	0.204559	0.562687	0.517097	0.473705	0.837033	0.0385923	0.423915	0.292142	0.522695	0.545291	0.542691	0.227155	0.462507	0.486703	0.610478	0.594081	0.604479	0.324135	0.387123	0.768846	0.178364	0.757848	0.29974	0.688062	0.44871	0.172166	0.59788	0.170966	0.317337	0.0839832	0.694061	0.539092	0.557289	0.428114	0.354529	0.080184	0.595681
RUNX2	0.159568	0.425715	0.192162	0.472505	0.436113	0.586483	0.329534	0.564087	0.762048	0.230354	0.364127	0.379724	0.388322	0.770846	0.75165	0.181964	0.759848	0.0857828	0.527894	0.395721	0.194561	0.105979	0.869026	0.0267946	0.537093	0.0769846	0.795641	0.932014	0.839832	0.217357	0.513097	0.645871	0.209758	0.805839	0.436513	0.395921	0.487103	0.678864	0.522895	0.488902	0.478704	0.187363	0.314137	0.705859	0.732254	0.885823	0.245751	0.530294	0.579684
NFYB	0.810038	0.955009	0.9982	0.846031	0.464107	0.790442	0.0255949	0.129574	0.669266	0.0535893	0.175965	0.822635	0.968806	0.960008	0.704259	0.209958	0.0883823	0.452509	0.0809838	0.970006	0.00739852	0.0325935	0.20076	0.0829834	0.0233953	0.210958	0.545691	0.776045	0.784243	0.084783	0.0191962	0.394321	0.917816	0.0363927	0.988402	0.0831834	0.429714	0.990202	0.0887822	0.84823	0.782643	0.410518	0.29994	0.516497	0.896021	0.757449	0.0115977	0.911018	0.416717
SMAD1	0.29754	0.824635	0.84983	0.904819	0.613077	0.636073	0.129974	0.419716	0.776445	0.10198	0.314137	0.522695	0.566087	0.840232	0.775245	0.253549	0.517696	0.764047	0.192362	0.658068	0.029794	0.0173965	0.722056	0.0277944	0.0243951	0.144171	0.639872	0.759448	0.561888	0.332733	0.242152	0.241752	0.430114	0.15017	0.917217	0.109978	0.525295	0.739652	0.317337	0.487502	0.90222	0.368526	0.509898	0.310138	0.414917	0.416517	0.157968	0.5017	0.541892
HIF1A	0.619676	0.0191962	0.114377	0.303339	0.486303	0.707459	0.964607	0.555489	0.264347	0.569886	0.593281	0.519096	0.308138	0.261348	0.182963	0.44871	0.415917	0.524495	0.972805	0.144571	0.967407	0.976805	0.668466	0.934213	0.982004	0.671466	0.286943	0.442112	0.0859828	0.954809	0.477105	0.357928	0.255549	0.34953	0.0935813	0.526295	0.645471	0.0535893	0.946611	0.541692	0.179964	0.75205	0.372126	0.822236	0.181964	0.423115	0.909018	0.110978	0.673865
MYC	0.878424	0.352729	0.546091	0.871426	0.384523	0.94761	0.423515	0.545491	0.454909	0.0783843	0.804839	0.765047	0.567886	0.490102	0.135973	0.154969	0.0987802	0.586683	0.30014	0.794241	0.374925	0.505299	0.922416	0.810438	0.425915	0.558088	0.712657	0.845231	0.133973	0.917017	0.703259	0.0257948	0.880024	0.0221956	0.780444	0.0635873	0.791442	0.210758	0.968406	0.955209	0.928414	0.696461	0.35213	0.757449	0.465907	0.922216	0.414717	0.142172	0.407319
NF1	0.995401	0.917616	0.9996	0.966407	0.986203	0.174365	0.0119976	0.0259948	0.185763	0.0039992	0.325335	0.178364	0.914617	0.884223	0.968206	0.226155	0.0329934	0.984403	0.015197	0.942611	0.00079984	0.00719856	0.5021	0.00319936	0.019996	0.0365927	0.389922	0.663267	0.511698	0.613677	0.0593881	0.537293	0.939412	0.0535893	0.980204	0.172765	0.994801	0.974805	0.0653869	0.254149	0.993401	0.832034	0.570486	0.169566	0.996601	0.635873	0.00059988	0.744251	0.296741
NFE2L2	0.507698	0.977804	0.991802	0.974205	0.90182	0.644471	0.0853829	0.387722	0.589882	0.141772	0.532893	0.862028	0.994801	0.94981	0.693661	0.0435913	0.074985	0.703859	0.145571	0.960608	0.00739852	0.0137972	0.44871	0.108578	0.0111978	0.414117	0.824635	0.360328	0.863027	0.404119	0.0359928	0.378124	0.80124	0.0109978	0.933213	0.0557888	0.743051	0.970806	0.0759848	0.974205	0.984603	0.983203	0.804439	0.0365927	0.596481	0.628874	0.00959808	0.768246	0.423915
MEF2D	0.230554	0.168566	0.172565	0.484503	0.0285943	0.907818	0.921216	0.484303	0.929414	0.891822	0.108978	0.406519	0.00879824	0.606479	0.421716	0.385723	0.246151	0.392921	0.5021	0.736853	0.909618	0.768846	0.994601	0.893221	0.923815	0.774445	0.962408	0.876225	0.195961	0.515497	0.882224	0.379924	0.0335933	0.460708	0.359528	0.425915	0.0315937	0.0079984	0.996001	0.461908	0.413917	0.280944	0.0505899	0.0921816	0.00679864	0.608678	0.983203	0.108578	0.733053
RARA	0.868826	0.117576	0.976605	0.894021	0.884423	0.907419	0.822236	0.378924	0.434313	0.0109978	0.427514	0.0283943	0.756249	0.873625	0.70206	0.0989802	0.213357	0.509698	0.147371	0.681464	0.14897	0.0479904	0.827634	0.0535893	0.284343	0.284743	0.472106	0.621276	0.368326	0.527295	0.0969806	0.405119	0.458308	0.110378	0.536693	0.40192	0.779644	0.589082	0.89782	0.317137	0.789442	0.60128	0.454309	0.864027	0.79764	0.466107	0.25175	0.126575	0.0623875
GABPA	0.459708	0.238152	0.478904	0.831634	0.694061	0.927614	0.561288	0.203959	0.903419	0.189162	0.340532	0.153969	0.439512	0.621476	0.0709858	0.0159968	0.340732	0.0427914	0.745051	0.541892	0.584083	0.455909	0.975205	0.328734	0.755449	0.315337	0.927215	0.895621	0.514697	0.504499	0.0909818	0.256549	0.060188	0.227954	0.313937	0.324535	0.110578	0.487702	0.579884	0.786043	0.818836	0.458508	0.409918	0.326135	0.0461908	0.770046	0.876625	0.325935	0.568486
ADD1	0.166967	0.0321936	0.0069986	0.00439912	0.105979	0.34993	0.992402	0.919416	0.230754	0.997001	0.439512	0.315137	0.0383923	0.103379	0.304739	0.996201	0.903219	0.29814	0.857828	0.109778	0.997001	0.9984	0.0605879	0.9998	0.934813	0.833033	0.0973805	0.222755	0.0723855	0.343131	0.938812	0.823035	0.0733853	0.989202	0.00919816	0.976805	0.139572	0.0191962	0.870626	0.0143971	0.00119976	0.102979	0.376125	0.571886	0.105579	0.0721856	0.979404	0.157768	0.436913
[truncated: 66 more columns]

## Sheet: TFa_brca
TFa_brca: Inferred TF activities of patients for TCGA breast cancer (BRCA)
	TCGA-BH-A0B3	TCGA-A1-A0SJ	TCGA-BH-A0AZ	TCGA-BH-A0BJ	TCGA-BH-A0BS	TCGA-A8-A06Z	TCGA-A2-A04T	TCGA-A2-A04Q	TCGA-A2-A04U	TCGA-E2-A156	TCGA-A2-A04V	TCGA-A2-A04Y	TCGA-A2-A04W	TCGA-A2-A04N	TCGA-AN-A04D	TCGA-AN-A04A	TCGA-AN-A041	TCGA-AN-A049	TCGA-AO-A03P	TCGA-E2-A155	TCGA-AO-A03O	TCGA-AO-A03L	TCGA-AN-A0FV	TCGA-AN-A0FK	TCGA-AN-A0FL	TCGA-AN-A0FJ	TCGA-BH-A0HU	TCGA-A8-A081	TCGA-A8-A082	TCGA-E2-A154	TCGA-A8-A083	TCGA-A8-A08T	TCGA-A8-A075	TCGA-A8-A076	TCGA-A8-A09I	TCGA-A8-A079	TCGA-A8-A08J	TCGA-E2-A153	TCGA-A8-A06R	TCGA-BH-A0E2	TCGA-A2-A04P	TCGA-AO-A0JM	TCGA-AO-A0JB	TCGA-BH-A0E9	TCGA-AO-A0J8	TCGA-AO-A0JL	TCGA-E2-A152	TCGA-AO-A0J6	TCGA-AO-A0JJ
TCF3	0.100573	0.339495	0.0591251	-0.0595196	0.0417594	-0.010821	0.204452	-0.0207966	0.00973334	-0.223091	-0.00927911	0.0125939	-0.0118048	-0.383579	0.397551	0.257444	0.244678	-0.132187	0.162408	0.474371	-0.0383861	0.286389	0.281158	-0.292419	0.114334	0.352329	0.0855362	-0.0950788	-0.0126007	-0.487324	-0.173161	-0.504637	-0.110121	0.0342358	0.062343	-0.186844	0.264643	-0.327965	-0.0158033	0.284361	0.0100717	0.108502	0.183471	-0.0977144	-0.423241	0.132262	0.181806	0.271203	-0.0182312
MYB	-0.525201	0.212578	-0.176738	-0.0618623	0.213581	0.683888	-0.789638	-0.479951	-0.640763	0.378499	0.438066	0.391574	-0.405611	-0.0598693	-0.426352	0.362076	0.287377	-0.0975427	0.627093	0.48411	0.417015	-0.163784	0.1259	0.311766	-0.508233	-0.381561	0.44105	0.405175	0.806866	0.470384	0.407536	0.600303	0.012051	-0.213424	0.173306	0.376859	0.305289	0.122633	-0.0451681	0.448143	-0.900128	-0.150167	-0.236368	0.186362	0.148523	-0.793549	-0.227533	-0.614068	-0.00216715
TFAP4	0.455218	-0.678006	-0.32313	-0.432812	-0.50333	0.488251	0.16418	-0.322939	0.366594	-0.0437414	0.340197	-0.0353267	0.522657	-0.553349	0.374579	-0.252806	-0.0065901	-0.344236	0.185917	0.325298	0.374392	0.10451	0.248176	0.187481	0.0151606	0.487608	-0.424257	0.522338	0.248387	-0.0784319	-0.0982755	0.14611	0.661861	0.364631	0.754267	0.168936	0.664557	-0.463836	0.382046	-0.188389	-0.27473	0.0493826	-0.380143	-0.676885	-0.327029	-0.0585543	0.270751	0.507937	-0.486801
MEF2A	0.291172	-0.036156	0.169337	0.0278323	-0.12701	-0.199047	0.494628	0.433339	0.318417	-0.375572	-0.554469	0.0129947	0.25222	-0.119739	0.507623	-0.355647	-0.424807	-0.219497	-0.686948	-0.483583	-0.00363608	-0.276536	-0.0104823	-0.275143	0.736241	0.269352	0.194298	-0.169117	-0.540025	-0.373879	-0.283748	-0.409243	-0.00721428	-0.132631	-0.564529	-0.638534	-0.51	-0.166067	-0.114391	-0.200034	0.745624	0.0564895	0.379627	0.0071267	-0.0456875	0.696752	0.077577	0.252718	0.191273
ELK1	-0.65863	0.0961473	-0.0800436	0.118443	0.278022	0.507417	-0.968774	-0.271115	-0.751602	0.763474	0.199939	0.144374	-0.45475	-0.0276893	-0.831785	-0.0868852	0.27319	0.340009	0.675146	0.235436	0.519899	0.0566759	0.00919454	0.794311	-0.699651	-0.744754	0.339997	0.0333448	0.267469	0.721372	0.621848	0.327803	-0.0945028	-0.0692492	0.22605	0.404732	0.333913	0.190235	0.283539	0.0561016	-0.643503	-0.175254	-0.0367803	0.187495	0.387413	-1.00188	-0.212724	-0.656103	0.474583
SP1	-0.40474	0.359127	0.201186	0.0765578	0.137307	-0.0388584	-0.22227	0.138854	-0.0670993	0.403895	0.418417	-0.0872841	-0.51546	0.594518	0.0666353	0.00699153	0.132651	0.170442	0.0932414	0.242983	-0.270847	-0.666569	-0.674986	0.0837532	0.284269	0.099603	-0.203832	-0.788991	0.0956954	0.134733	0.529426	0.445472	-0.385097	-0.394671	-0.964003	-0.017511	-0.765772	0.0291395	-0.229159	0.455981	-0.0298489	-0.065791	-0.0498164	0.49947	0.32094	0.323912	-0.524961	-0.285971	0.530128
ATF1	0.417903	0.0494796	0.0711956	0.0688027	-0.0903461	-0.349522	0.633966	0.33909	0.333643	-0.190597	-0.335583	0.111577	0.425619	0.103469	0.610478	-0.146047	-0.321864	-0.416263	-0.253507	-0.0406984	-0.0952535	-0.446208	-0.0575311	-0.509759	0.807308	0.438901	-0.29675	-0.455915	-0.324966	-0.445752	-0.360995	-0.42816	-0.0583384	-0.21279	-0.408672	-0.432839	-0.262565	-0.0781025	-0.232357	0.0971081	0.528472	-0.0337053	0.399779	-0.233064	-0.071464	0.775954	0.155597	0.61654	-0.018992
ETS1	-0.539451	0.169242	0.112641	0.210932	0.460982	0.012868	-0.382018	0.165597	-0.491341	0.38807	0.199064	0.478759	-0.728816	0.154465	-0.427128	0.281669	0.0138013	-0.0863583	0.49773	0.0613924	0.306498	-0.0398498	-0.519735	0.356127	-0.272936	-0.464222	0.125564	-0.110308	0.25637	0.162466	0.285094	0.252445	-0.251799	-0.331482	-0.552489	0.109091	-0.37706	0.351059	-0.201903	0.357478	-0.0867663	-0.115633	0.388946	0.292638	-0.0878457	-0.652771	-0.818743	-0.209466	0.558387
EP300	0.505217	-0.339394	0.148599	0.0415044	-0.114284	-0.260313	0.556118	0.181904	0.230028	-0.370446	-0.390927	-0.139116	0.427413	0.0439302	0.214073	-0.050279	-0.377315	-0.12989	-0.49503	-0.356032	-0.00992128	-0.183703	0.0188298	-0.0908184	0.509649	0.302621	0.00774246	-0.0819373	-0.592947	-0.236352	-0.481153	-0.256227	0.186917	0.0147397	-0.12184	-0.463724	-0.145322	-0.048432	0.0403637	-0.113148	0.714317	0.052586	0.447617	-0.208189	-0.00182317	0.461066	0.223218	0.653928	-0.0539329
ATF2	0.211885	-0.201211	0.0360904	0.0791103	0.192059	-0.13618	0.435799	0.358089	0.152131	-0.00186671	-0.225246	-0.0118749	-0.335645	-0.0779626	0.360925	0.00069488	0.00223648	-0.388904	0.161269	0.363245	-0.0111579	-0.370219	-0.245205	-0.47261	0.348657	0.221673	-0.560506	0.109962	0.333461	-0.276038	0.292978	0.176336	-0.600552	-0.516945	-0.600661	-0.114857	-0.320947	-0.249631	-0.60508	0.00184211	0.336051	-0.34592	0.133267	0.416439	-0.315148	0.258541	-0.0664706	0.360243	0.51212
RELA	0.407444	-0.57545	-0.121161	-0.0858486	-0.184786	0.0220299	0.472512	0.120936	0.492634	0.00575067	-0.26872	-0.220648	0.31216	0.0280433	0.124018	-0.241704	-0.123172	-0.0611947	-0.0502886	-0.274432	0.201598	0.224139	-0.0014291	0.349049	0.0823347	0.383523	-0.146962	0.188901	-0.178228	0.165383	-0.0551576	-0.165606	0.255153	0.0989113	0.193153	0.0940564	0.113262	-0.257833	0.233613	-0.366188	0.224693	-0.0321917	0.162118	-0.415675	-0.072281	0.152448	0.0549291	0.410806	-0.104839
YY1	0.248345	0.142301	0.0819916	-0.0937427	-0.258635	-0.473091	0.530711	0.118667	0.475081	-0.452681	0.0390829	0.227691	0.248008	0.0038635	0.471086	-0.00713328	0.082067	-0.287728	-0.33758	0.0486862	-0.111875	0.0705176	0.130856	-0.496239	0.209401	0.399922	0.0512963	-0.178398	-0.739962	-0.643921	-0.620267	-0.629151	0.204292	0.227374	0.0429237	-0.0369911	0.092375	-0.211325	-0.349508	0.0877632	0.383552	0.298147	0.53589	-0.0816223	-0.305044	0.345019	0.212006	0.220519	-0.0411269
IRF1	-0.417921	-0.0155524	0.0514045	-0.176548	0.0502984	0.333899	-0.538065	-0.462021	-0.206839	0.114009	0.342354	0.0324035	0.323938	-0.229189	-0.430821	-0.0514332	0.224488	-0.146428	0.249194	0.330173	0.400936	-0.105254	0.485924	0.202062	-0.168577	-0.134965	-0.055005	0.100835	-0.0121248	0.0776609	0.14623	0.00700307	0.382419	0.229867	0.68423	0.362886	0.513893	0.104531	0.363587	0.290641	-0.366249	0.104481	0.28037	-0.486576	-0.232359	-0.496538	0.294081	-0.261785	-0.345432
IRF2	-0.390305	0.518323	0.125214	0.330639	0.114495	-0.419483	-0.0703954	0.460708	-0.581154	0.274252	-0.0858384	-0.0137449	-0.955881	0.371837	-0.137498	-0.134028	-0.439311	0.396053	0.193909	-0.251234	-0.298544	-0.547591	-0.980839	-0.184629	-0.447798	-0.537258	-0.0935753	-0.780969	-0.0401061	0.182277	0.407641	0.277723	-0.890769	-0.859958	-1.23995	-0.267159	-0.933562	0.21469	-0.416735	-0.133935	0.081704	-0.217735	-0.314738	0.964813	0.659338	-0.118313	-0.781751	-0.0762218	1.00303
TFCP2	0.259314	-0.145057	0.0264684	0.123434	0.021094	-0.560472	0.647068	0.456407	0.375289	-0.0518705	-0.309235	-0.20735	-0.307992	-0.060793	0.502519	-0.0655862	-0.275673	0.230412	-0.145132	-0.309935	-0.264195	-0.410588	-0.552673	-0.207209	0.453701	0.219417	-0.150644	-0.708355	-0.248156	-0.0848735	-0.00820876	-0.267996	-0.388023	-0.637668	-0.786234	-0.237727	-0.566324	-0.0942732	-0.26769	-0.162891	0.64805	-0.143426	0.297771	0.219486	0.15811	0.770509	-0.35942	0.299978	0.419482
GATA2	-0.53766	-0.133644	-0.0528646	-0.0757352	-0.103876	0.635904	-0.986057	-0.619739	-0.438553	0.342962	0.631239	-0.0950894	-0.0625462	0.181825	-0.866815	0.219787	0.35018	0.209768	0.45969	0.019024	0.348596	0.514919	0.260752	0.913942	-0.838696	-0.441808	0.229685	0.535392	0.493246	0.723537	0.169008	0.581933	0.570421	0.421499	0.983345	0.81723	0.67878	-0.0242383	0.615255	0.0828189	-0.851257	0.111883	-0.494795	-0.210992	0.324977	-1.0637	0.0845573	-0.752227	-0.546272
GATA3	0.371194	0.21538	0.337679	0.183237	-0.0217906	-0.814932	0.642851	0.473943	0.370939	-0.492653	-0.612299	-0.182446	0.304824	-0.209348	0.729384	0.0216123	-0.260982	0.152595	-0.634885	-0.214604	-0.498428	0.217033	-0.075997	-0.502681	0.592219	0.412675	0.11769	-0.449567	-0.902816	-0.593295	-0.416862	-0.837481	-0.394273	-0.232388	-0.489402	-0.815742	-0.529425	0.00125664	-0.216972	-0.0310849	0.928629	0.0846487	0.526977	0.0353932	-0.0408161	0.910019	0.173912	0.685585	0.140884
MECOM	-0.133888	-0.0111608	-0.0575405	0.0187936	0.0416308	-0.095877	-0.438721	0.147001	-0.274184	0.236663	-0.024357	0.078758	-0.0350224	0.196101	-0.378616	-0.0431373	0.0479444	-0.164495	-0.108287	-0.0636211	0.0978373	0.0482561	-0.232536	0.302158	-0.0882383	-0.234216	-0.0740528	0.150368	-0.0519746	0.194908	0.0873633	0.16754	-0.276553	-0.116171	-0.124872	-0.0528563	-0.4744	0.27195	-0.257177	-0.0468984	-0.182301	-0.151573	-0.00384636	0.319968	0.250871	-0.355977	-0.03165	-0.171195	0.25432
MZF1	0.440778	-0.457911	-0.417587	-0.320531	-0.451859	-0.211566	0.504915	0.119658	0.572479	-0.0798096	-0.10304	-0.214693	0.493019	0.294411	0.310287	-0.0483567	-0.0453688	-0.185752	-0.14845	-0.246241	-0.0773794	-0.176962	-0.0179872	0.085597	0.0832555	0.506989	-0.476747	-0.0577039	-0.213689	0.00405192	-0.392319	-0.0830016	0.32957	0.265781	-0.0432009	0.0385884	0.0468317	-0.109234	-0.0283938	-0.303766	-0.0657495	-0.0524743	-0.00253012	-0.143232	-0.0308321	0.44183	0.140692	0.378791	-0.207962
IKZF1	-0.0473456	0.0265789	0.0394593	0.0716749	0.174935	0.0872054	-0.0797333	-0.107876	0.0663281	-0.00927167	0.152467	0.188196	-0.270373	0.00553728	0.0811007	0.181368	0.33709	0.175568	0.00662766	0.150632	-0.00628581	-0.0802826	-0.158216	0.181673	0.0766616	0.0155702	0.200592	-0.0631435	-0.0446333	0.204829	0.168276	0.414559	-0.161916	-0.132299	-0.31016	-0.0202317	-0.131009	-0.173423	-0.0723376	0.0652198	0.0196098	-0.0209869	-0.0287999	0.299464	0.0300002	0.158123	-0.290649	-0.178679	0.137932
IKZF2	-0.264902	0.259616	0.105626	0.312829	0.0966172	-0.247097	-0.193292	-0.0172872	-0.273244	0.0534801	0.255249	-0.0152484	-0.248213	0.34497	-0.350033	0.145131	-0.0337423	0.0548003	-0.0196151	-0.212691	-0.184327	-0.178969	-0.22014	0.0211702	-0.258284	-0.315986	0.228524	-0.381918	0.143679	0.134311	0.10507	0.289396	-0.0628703	-0.0963905	-0.244943	-0.126208	-0.234599	0.549467	-0.155914	0.126051	-0.0739302	-0.103446	-0.196168	0.303632	0.195958	-0.0144162	0.02711	-0.287071	0.0501803
CUX1	0.0402728	-0.0715204	-0.00875175	-0.125632	0.044372	0.0992325	0.00382517	-0.157715	0.280137	-0.0987882	-0.00562213	-0.306558	0.364495	-0.188077	0.0155023	0.127385	0.142836	0.0186645	-0.0733774	0.16553	-0.0899159	0.0405465	0.469249	0.174388	0.163024	0.30896	0.00951064	0.246656	-0.145212	0.0205381	-0.0296652	-0.19439	0.00491723	0.0677892	0.537241	0.0183731	0.211034	-0.156679	-0.0382137	0.116782	0.109626	0.137206	0.025796	-0.19455	-0.0913857	0.0737019	0.462977	0.0544181	-0.409054
PBX1	-0.280856	0.169749	0.0490517	0.0482229	0.397798	0.0521333	-0.206992	-0.0633367	-0.298944	0.284377	0.319254	0.169991	-0.560382	0.0788826	0.0996214	0.487381	0.173947	0.173294	0.657887	0.43352	-0.131915	-0.0676231	-0.372953	0.203844	-0.195155	-0.0823686	0.131673	-0.280473	0.19272	0.280275	0.346547	0.197595	-0.430028	-0.392545	-0.277065	-0.0699081	-0.0459426	0.0224588	-0.0351336	0.447901	-0.0530128	-0.148144	-0.029151	0.208568	0.139107	-0.104962	-0.626184	0.060817	0.107398
CEBPB	-0.203262	0.487601	0.221879	0.549455	0.0378764	-0.329949	0.113589	0.159005	-0.401483	-0.147701	-0.174423	0.28254	-0.650241	-0.103708	0.00697301	-0.275819	-0.206439	0.423277	-0.28027	-0.0962219	-0.357811	-0.0528125	-0.17432	-0.668731	-0.153379	-0.567761	0.277855	-0.190195	-0.117902	-0.328388	-0.126832	0.014047	-0.402464	-0.225346	-0.447294	-0.217859	-0.260924	0.158145	-0.187128	-0.260822	0.234953	0.00594613	-0.0969182	0.563574	0.247682	0.0224723	-0.206438	-0.00153174	0.480522
CREB1	-0.553285	0.724785	0.0528272	-0.189244	0.740228	0.474482	-0.591089	0.0817301	-0.270251	0.674346	0.262105	0.645101	-0.522311	0.118303	-0.0021962	0.439872	0.0994372	-0.173222	0.638005	0.676927	0.152375	-0.123472	-0.368116	0.13454	0.00881018	0.0534041	0.207784	-0.162782	0.353495	0.332555	0.692698	0.0218043	-0.686703	-0.727608	-0.526161	-0.0797283	-0.500209	0.142915	-0.57776	0.819623	-0.195938	-0.0681691	0.353201	0.0261871	-0.202263	-0.316541	-0.669277	-0.339917	0.320402
CEBPA	0.763188	-0.604399	-0.233976	-0.120128	-0.349522	-0.267988	0.888967	0.0204466	0.606916	-0.540985	-0.46971	-0.552605	0.937247	-0.0129662	0.317627	0.0823229	-0.495145	-0.26605	-0.482896	-0.465116	-0.138208	-0.0446414	0.226454	0.00678552	0.476747	0.540511	-0.302935	-0.125081	-0.515449	-0.241706	-0.543528	-0.522144	0.660983	0.25728	0.437104	-0.221703	0.230658	0.204291	0.215378	-0.288883	0.487793	-0.0938881	-0.0038484	-0.730664	-0.23296	0.646414	0.526176	0.896309	-0.705053
MAX	0.336057	-0.194544	0.0377388	-0.192029	-0.121072	-0.190185	0.349531	0.318237	0.291698	-0.142126	-0.227645	-0.0735382	0.383018	0.109978	0.484321	-0.0193184	-0.2816	-0.452398	-0.208678	-0.324436	-0.00235317	-0.122393	0.133325	0.0931151	0.646071	0.492676	-0.108237	-0.255014	-0.510491	-0.156442	-0.381285	-0.419855	0.156748	0.104898	-0.311507	-0.249187	-0.33983	-0.0659037	-0.219156	-0.0470449	0.176636	0.231544	0.421836	-0.132828	-0.10401	0.361057	0.0159841	0.222718	-0.231653
USF1	-0.924552	0.153541	0.194123	0.28527	-0.115799	0.314684	-1.03586	-0.30434	-0.969536	0.401139	0.0318888	-0.299143	-0.801358	-0.0405526	-1.06745	-0.132945	0.0759705	0.784058	0.418274	0.0292184	0.17038	0.178129	-0.174677	0.543405	-1.19767	-1.07037	0.206263	0.322589	0.615404	0.577574	0.520367	0.483338	-0.162753	0.0424155	0.452036	0.720425	0.39184	0.357094	0.475075	-0.126719	-0.948587	-0.0727013	-0.548726	0.629359	0.675074	-1.18974	-0.0855453	-0.680056	0.561339
POU2F1	-0.300329	0.15709	-0.157899	0.0188675	-0.311804	0.074006	-0.47931	-0.286645	-0.492041	0.353486	0.545001	-0.102856	-0.40487	0.244737	-0.572861	-0.158438	-0.1483	0.0230902	0.377261	0.00764325	0.195702	-0.158425	-0.49724	0.364253	-0.806602	-0.31434	-0.273358	0.0913429	0.883373	0.417608	0.376372	0.857148	0.15372	-0.119324	0.0782849	0.499025	-0.0669725	0.159513	-0.0293824	0.0151313	-0.764442	-0.0808652	-0.751947	0.338777	0.289425	-0.71118	-0.180252	-0.297196	0.17298
HSF1	-0.740396	0.543569	-0.223493	-0.0662945	0.175691	0.515664	-1.24957	-0.597527	-0.773911	0.516407	0.49256	0.600823	-0.282528	0.34416	-0.830377	0.213453	0.30831	0.248575	0.588387	0.198146	0.224137	0.31945	0.1306	0.571308	-1.15118	-0.835637	0.380315	0.429484	0.714723	0.578223	0.226086	0.541537	0.258838	0.387797	0.557497	0.559223	0.392431	0.527722	0.375566	0.350133	-1.12261	-0.0427369	-0.407988	0.0140841	0.117553	-1.17282	-0.32121	-0.955578	-0.32818
ACTR1A	-0.276428	0.159686	-0.00657248	0.0906829	0.279857	0.191396	-0.277639	-0.068593	-0.342256	0.16944	0.376539	0.408485	-0.124028	0.0343748	0.0882473	0.324258	-0.0424014	0.0110861	0.313735	0.218974	0.303377	-0.190009	-0.181478	0.14771	-0.0567732	-0.204662	0.249751	-0.250149	0.0045304	0.162572	0.158334	0.415662	-0.0125549	-0.106793	-0.173606	-0.0485576	0.00366305	0.140102	0.0697149	0.108966	-0.170986	-0.0755997	0.153911	0.0859026	0.063853	-0.155878	-0.296057	-0.279408	-0.0365708
RORA	0.271504	0.0780199	0.218014	0.246022	0.0124946	-0.561709	0.674464	0.492307	0.143939	-0.387133	-0.56079	-0.0724527	0.0293989	-0.327664	0.572081	-0.47324	-0.505079	0.0817306	-0.423116	-0.514361	-0.158977	-0.244013	-0.0422386	-0.458617	0.42819	0.0431349	0.178655	-0.418791	-0.6426	-0.429283	-0.202686	-0.300085	-0.387838	-0.302561	-0.630176	-0.741357	-0.600931	-0.010272	-0.25273	-0.32752	0.892552	-0.0945959	0.232008	0.343039	0.142531	0.669502	0.0124833	0.421545	0.479229
CREBBP	-0.237014	-0.145597	-0.0634557	-0.13682	0.247319	0.517613	-0.3355	-0.224508	-0.0230343	0.0902638	0.161196	0.128114	-0.0276938	0.0080357	-0.165323	0.280587	0.365947	0.12711	0.346368	0.240972	0.118095	0.0825549	-0.0172411	0.21791	-0.372956	-0.211401	0.145521	0.2561	0.200614	0.219692	0.082778	0.128206	-0.010623	0.167831	0.190593	0.325885	0.219609	-0.0637367	0.0908284	0.161316	-0.413869	-0.129287	-0.194276	-0.261911	-0.250473	-0.0989	-0.412589	-0.200141	-0.260551
JUN	-0.581037	-0.145373	0.00535956	-0.160493	0.278304	0.653265	-0.763692	-0.407938	-0.347825	0.360688	0.399317	-0.131064	0.101956	-0.060012	-0.583081	0.474025	0.30832	0.105191	0.762447	0.487186	0.113403	0.19935	0.313959	0.872871	-0.501212	-0.0301888	-0.27856	0.164941	0.324681	0.467188	0.440573	0.0850632	0.0519431	0.0272142	0.604958	0.390542	0.706213	-0.0586509	0.151702	0.418768	-0.690346	-0.110862	-0.233055	-0.271789	-0.140207	-0.774717	0.0801938	-0.224199	-0.393382
NFYA	0.386664	-0.438069	-0.359778	-0.340269	-0.0935655	0.254781	0.314927	-0.0792461	0.371046	-0.0596304	0.342616	-0.0468548	0.155692	-0.308181	0.39123	0.0604724	0.226609	-0.305941	0.207908	0.444977	0.0934742	0.598218	0.0380131	-0.0689871	0.0922878	0.4012	-0.177744	0.552878	0.129187	-0.191137	-0.0692807	-0.212372	0.305277	0.349615	0.598011	-0.109685	0.359411	-0.565736	0.267198	-0.328085	0.00897728	-0.00354647	-0.23936	-0.427465	-0.215	0.00848743	0.0881595	0.313693	-0.426524
ESR1	-0.596909	0.485203	0.0819144	0.150506	0.245575	0.212999	-0.451225	-0.155812	-0.305346	0.513885	0.328723	0.333498	-0.924368	0.242705	-0.296467	0.231495	0.29609	0.197857	0.521812	0.552175	-0.057135	-0.296512	-0.518028	0.112565	-0.296098	-0.324461	0.172919	0.126236	0.903346	0.367798	0.501143	0.539121	-0.462096	-0.559585	-0.337728	0.663115	-0.207999	0.132189	-0.263424	0.60914	-0.502411	-0.132666	-0.0263039	0.383464	0.113864	-0.455876	-0.66999	-0.491612	0.267728
NR3C1	-0.312442	0.445287	0.338867	0.100378	0.128262	0.0339094	-0.112372	0.0945678	-0.144243	0.0950688	0.113353	0.120828	-0.483848	0.180753	-0.0421701	-0.0258328	0.158407	0.131185	-0.00824838	0.00651954	0.0170561	-0.189051	-0.189299	-0.144934	0.00486142	-0.154298	0.220023	-0.256347	-0.0276809	-0.109106	0.110948	-0.0517157	-0.230908	-0.131677	-0.422109	0.14909	-0.388435	0.0773814	-0.0618975	0.376287	0.024452	0.112234	0.222392	0.289921	-0.0105658	0.0233078	-0.362672	-0.283169	0.409325
NFKB1	0.108042	-0.28272	0.00340765	0.0507349	-0.213616	-0.44788	-0.120693	0.109472	-0.429164	-0.129794	-0.18656	-0.0462438	0.20507	0.0718954	-0.356462	-0.224019	-0.362667	-0.0364404	-0.230462	-0.509095	0.105132	0.381553	0.00684008	0.17318	-0.234828	-0.293273	-0.0456909	-0.225768	-0.532866	0.111052	-0.204864	-0.102616	0.36813	0.239571	0.0553156	-0.193271	-0.0407052	0.472972	0.236218	-0.278043	0.0592226	-0.0446254	-0.132839	0.118685	0.220988	-0.355943	0.258429	0.261008	0.0750211
SRF	0.135558	-0.211986	-0.0962507	-0.0181449	-0.00984048	-0.0546309	0.0788734	-0.0894411	0.276252	0.0957783	0.0246546	-0.153839	0.0965377	-0.031331	0.0171712	0.172611	-0.0132429	-0.0444776	0.138121	0.0485305	0.0788571	-0.28067	-0.097818	0.120108	0.0677517	0.240991	-0.370006	-0.215351	0.140118	0.0900563	0.00977371	0.0324637	0.295957	-0.0814697	-0.0396594	0.266591	0.120334	0.0701576	0.00302589	0.164952	-0.0862716	-0.0950783	0.0840047	-0.269935	-0.253107	0.256702	0.0199594	0.128163	-0.0692491
TBP	-0.619669	0.217884	0.185185	0.169188	-0.0217822	0.104211	-0.83104	-0.0555549	-0.620684	0.272604	0.362221	-0.00639707	-0.356863	0.272148	-0.598193	0.0301572	-0.11214	0.372182	0.0552051	-0.168445	0.074608	0.098346	-0.29245	0.64293	-0.501447	-0.47993	0.195178	-0.173207	0.15386	0.522733	0.310749	0.528829	-0.12192	-0.0568093	0.0114046	0.158864	-0.23054	0.135819	0.187826	0.0825855	-0.328097	0.0596304	-0.368815	0.637672	0.666173	-0.665131	-0.0989173	-0.483489	0.468183
SREBF1	-0.15909	0.302557	0.0402637	0.00521554	0.0627078	-0.248815	-0.0531622	0.129711	-0.0545206	-0.158699	0.116773	0.0581933	-0.149098	0.28119	0.0593643	0.305266	-0.134702	-0.266813	0.0485542	0.0277045	-0.15232	0.162147	-0.186477	0.0317364	0.113952	0.16938	0.099722	-0.274386	-0.00449496	-0.000274519	-0.0771648	-0.0356949	-0.110333	-0.145992	-0.303964	-0.0762924	-0.266832	-0.0329088	-0.326039	0.239077	0.0333681	0.151529	0.36166	0.317857	0.0446337	-0.212053	-0.180168	-0.185527	0.0338796
STAT6	0.369425	-0.663916	-0.0438279	0.00834745	-0.123908	-0.181242	0.145699	0.0204609	-0.281557	-0.476292	-0.859324	-0.332365	0.661742	-0.456039	-0.244192	-0.387237	-0.47543	0.116842	-0.354221	-0.311565	0.115289	0.117296	0.874178	-0.00758792	0.24167	-0.336779	0.0135399	0.273087	-0.295056	0.0439525	-0.117206	-0.161006	0.0284315	0.0882763	0.83549	-0.317221	0.625438	0.155022	0.380561	-0.544605	0.324075	-0.123269	0.0547399	-0.101156	0.21466	-0.144805	0.983801	0.578118	-0.166906
AHR	0.00172961	0.13927	-0.26846	-0.259827	0.0759149	0.363734	-0.404834	-0.218053	0.0499565	0.107106	0.1868	0.0158368	0.265935	-0.28618	-0.159524	0.149358	0.647518	-0.277714	0.110078	0.437857	-0.0398386	0.290974	0.562627	-0.154137	0.0208099	0.125998	-0.165507	0.330328	0.224999	-0.123282	0.121758	0.134797	0.0672057	0.305421	0.570968	0.132914	0.399186	-0.32644	0.25808	0.185403	-0.516546	0.19735	-0.20132	-0.176042	-0.360453	-0.181899	0.318146	-0.342868	-0.243836
ARNT	0.534035	0.0443559	-0.234392	-0.209159	0.100908	0.127256	0.666331	0.00956987	0.587455	0.0386224	-0.00859068	0.3655	0.316406	-0.105395	0.65081	0.0808999	-0.0616284	-0.667892	0.00375629	0.175828	0.307935	-0.0898637	-0.0259361	-0.257346	0.545091	0.646603	-0.0914318	0.261781	-0.274538	-0.305664	-0.299396	-0.428939	0.329482	-0.0158349	-0.0487045	-0.310724	-0.0737717	-0.185732	-0.120321	0.296213	0.394506	-0.179821	0.405533	-0.78919	-0.630428	0.454742	-0.112304	0.577749	-0.315912
EGR1	-0.881055	0.0813445	-0.0554031	-0.0168056	0.170004	0.663344	-1.64293	-0.590762	-0.712881	0.769014	0.692402	-0.147171	-0.172512	0.236575	-1.28514	0.490455	0.936503	0.301817	0.818172	0.165216	0.248096	0.858931	0.4928	1.21349	-1.19036	-0.583176	0.223648	0.415449	0.634649	1.05569	0.636326	0.555974	0.364109	0.657847	1.15762	0.912905	0.81645	0.551993	0.38245	0.1466	-1.59177	0.160861	-0.428658	0.0503501	0.219578	-1.45304	0.172007	-1.22383	-0.346745
EGR3	0.753325	0.278586	-0.271897	-0.154702	-0.120007	-0.406048	1.30623	0.30195	0.91239	-0.0664909	-0.0872188	0.158809	-0.2872	0.283888	0.961441	0.200846	-0.497656	-0.351276	0.113464	-0.10814	0.159174	-0.548186	-1.37061	-0.309938	0.64538	0.803298	-0.157741	-0.033244	0.243351	-0.227568	-0.412672	-0.228841	0.124277	-0.718503	-1.21511	0.218629	-1.13649	-0.376698	-0.187416	0.577032	0.753002	-0.328241	0.158684	-0.212119	-0.286995	0.759355	-1.18415	0.849716	0.000643403
EGR2	-0.529159	-0.185781	0.104241	0.279938	0.32694	0.232081	-0.513034	-0.100965	-0.498302	0.140784	0.151676	-0.0721157	-0.403573	-0.314168	-0.413212	-0.0453699	0.213669	0.340729	0.212419	0.253247	0.0340084	0.00836647	0.147728	0.00739379	-0.390749	-0.569181	0.249826	0.0895384	0.477158	0.287613	0.571345	0.505913	-0.500571	-0.239849	0.254192	-0.0856435	0.252953	0.127044	-0.0695446	-0.298553	-0.346774	-0.0720639	-0.38479	0.338893	0.332385	-0.294634	0.155334	-0.526455	0.111985
XBP1	0.716995	-0.788456	-0.130917	-0.147906	-0.396662	-0.074349	0.691018	-0.0562776	0.665572	-0.555423	-0.608869	-0.666122	0.970057	-0.737023	0.524429	-0.218327	-0.248505	0.0206453	-0.296022	-0.303354	-0.130316	0.298614	0.706103	-0.0915849	0.460672	0.637825	0.0153211	0.17824	-0.337575	-0.10807	-0.305944	-0.366651	0.251552	0.25498	0.757091	-0.387995	0.654259	-0.230764	0.3328	-0.567797	0.509123	0.0665147	-0.112102	-0.565525	-0.149294	0.599538	0.880283	0.760761	-0.599861
REST	0.173634	0.176161	0.0420718	0.116954	0.109219	-0.305338	0.599191	0.151107	0.292116	-0.122875	-0.0578143	0.168088	0.0208144	0.0317657	0.479444	0.153478	-0.28429	-0.0429031	0.0384611	-0.025752	-0.157649	-0.205344	-0.291355	-0.230287	0.217381	0.362617	-0.0775342	-0.265623	-0.0739761	-0.321897	-0.262806	-0.348371	-0.201936	-0.261616	-0.504607	-0.262996	-0.182998	-0.0986142	-0.176741	0.0561027	0.386194	-0.0459643	0.347967	-0.0664405	-0.142561	0.478755	-0.255004	0.379349	0.123958
RREB1	0.722344	-0.582158	-0.108355	-0.19928	-0.522441	-0.5269	1.02076	0.249191	0.611295	-0.65212	-0.423006	-0.382411	0.655264	0.176432	0.693829	-0.45923	-0.52782	-0.100103	-0.819415	-0.568151	-0.521513	-0.430402	0.0964994	-0.613503	0.723517	0.514816	-0.7156	-0.306665	-0.449437	-0.531814	-0.510474	-0.365776	0.262803	0.089479	-0.327622	-0.643208	-0.113971	-0.107724	-0.0554285	-0.545577	0.4821	-0.000994823	-0.0932072	-0.227034	-0.00429939	1.26971	0.372178	0.770136	-0.36673
IRF9	0.824528	-0.653896	-0.0893313	-0.0330301	-0.250656	-0.370646	0.762226	0.25435	0.521448	-0.672864	-0.784697	-0.141904	0.871158	-0.168149	0.402998	-0.336472	-0.405004	-0.236666	-0.635169	-0.405456	-0.0237356	0.493382	0.560954	-0.332847	0.556261	0.322951	-0.276466	0.300516	-0.576015	-0.505603	-0.61392	-0.700005	0.313329	0.398242	0.412808	-0.739834	0.394003	-0.312167	-0.00159274	-0.617206	0.51454	0.0950556	0.0639539	-0.416169	-0.147065	0.554092	0.787043	0.802396	-0.391414
EBF1	0.00456668	0.490357	0.295784	0.295824	0.101708	-0.205772	0.270446	0.302645	-0.0859844	-0.193552	-0.524576	0.26241	-0.379957	-0.131456	0.355606	-0.369239	-0.058449	0.221173	-0.440717	0.0484687	-0.249856	0.0740389	0.069728	-0.683622	0.31959	-0.264393	0.350207	-0.0189235	-0.294021	-0.500554	-0.1183	-0.388498	-0.577923	-0.147658	-0.485832	-0.35244	-0.339995	-0.0821637	-0.404323	-0.0130131	0.611131	0.017679	0.116566	0.455707	0.0164236	0.285114	0.0155774	0.014093	0.574044
TP53	0.523714	0.153959	0.0299805	0.142471	-0.209296	-0.446585	0.483238	0.18495	0.169862	-0.363999	-0.354969	0.029583	0.130042	0.124548	0.315252	-0.274356	-0.310346	-0.108867	-0.735647	-0.305461	-0.241078	-0.160206	-0.0259302	-0.636629	0.463807	-0.00234818	0.0445031	0.0925419	-0.267913	-0.552259	-0.420045	-0.264704	0.0463813	0.0374629	-0.316428	-0.348822	-0.296389	0.104121	-0.117419	-0.119427	0.620705	0.0286927	0.0750517	0.0571499	-0.123913	0.474178	0.143632	0.319779	-0.0507275
LMO2	-0.581147	0.284347	0.0723502	0.0439275	0.262708	0.108756	-0.979004	-0.135063	-0.72728	0.286635	0.251165	0.194611	-0.0123451	0.186602	-0.682871	-0.0772173	0.00581536	-0.113446	-0.0147694	0.0392365	0.324251	0.324269	0.27796	0.460406	-0.278607	-0.670082	0.515261	0.224623	-0.00911569	0.408965	0.340799	0.321654	-0.0594699	0.124139	0.365684	-0.0303642	-0.061288	0.256806	-0.075336	0.0879916	-0.28483	0.107334	0.0801589	0.362893	0.386696	-0.937856	0.201731	-0.788943	0.132745
RFX1	-0.585637	-0.347715	-0.0136072	0.0908389	0.237732	0.519124	-0.813846	-0.224422	-0.491909	0.538379	0.20585	-0.0928604	-0.147649	0.153055	-0.401934	-0.117891	0.112433	0.00494296	0.203921	0.036893	0.119815	-0.359711	0.212685	0.756685	-0.315609	-0.397572	0.428088	0.232735	0.481022	0.873675	0.919814	0.968704	-0.518727	-0.253978	0.0421283	-0.241873	-0.136238	0.59085	-0.402154	-0.155062	-0.507283	-0.198056	-0.376359	0.466789	0.404193	-0.35913	0.140926	-0.57626	0.0361447
NFE2L1	0.15275	0.175616	-0.0111855	0.0195333	-0.288083	-0.250233	0.267433	0.124074	-0.0186961	-0.28915	-0.116975	0.129052	0.0189636	-0.183284	0.158152	-0.0402567	-0.183442	0.0430341	-0.0782728	-0.0932871	-0.102234	0.100218	-0.0940396	-0.313092	-0.0839173	-0.073814	0.0579449	-0.150636	-0.169964	-0.322468	-0.400152	-0.2609	0.133436	0.0952366	-0.0564226	-0.0261264	-0.0196995	-0.178573	0.218286	-0.0641332	0.224786	0.0854685	-0.190567	0.134964	-0.0237112	0.0114381	-0.0699832	0.206894	0.126381
FOXC1	-0.0838321	0.152453	0.13722	-0.0393768	-0.0060559	-0.311319	-0.012894	0.204184	0.0255746	-0.0927635	0.0686829	-0.517693	-0.012406	0.213565	-0.214779	0.307342	0.10757	0.0769425	0.0506811	-0.211713	-0.332579	0.0325124	0.0796908	0.0321927	-0.254199	0.120736	-0.468184	-0.329084	-0.190392	0.0211423	-0.215932	-0.399954	-0.0841632	0.0467705	-0.0366335	0.180417	-0.0270923	0.109357	-0.212819	-0.071416	-0.432814	0.126178	0.250731	0.148788	0.0132206	-0.0983088	0.099269	-0.0322009	-0.138651
NFATC4	-0.257644	-0.203958	-0.164113	-0.219997	-0.0272875	0.255808	-0.62298	-0.118867	-0.259763	0.129357	0.313373	-0.192356	0.041775	-0.0243715	-0.559012	0.169517	0.474459	-0.0462686	0.221688	0.286517	0.140178	0.399487	0.218663	0.296228	-0.370405	-0.192127	-0.313465	0.116036	0.144349	0.0927365	0.0980667	0.0800809	0.260453	0.410717	0.412853	0.470972	0.383605	-0.0556723	0.157517	-0.119506	-0.515698	0.00595099	-0.218306	0.0119564	-0.17166	-0.551031	0.253625	-0.370081	-0.0804864
ETS2	0.37634	-0.0182118	0.306983	0.0874928	-0.603165	-0.807633	0.460546	0.324561	0.216879	-0.629166	-0.307507	-0.50485	0.596721	0.067064	0.559655	-0.514601	-0.414437	-0.122149	-1.04964	-0.616833	-0.677844	-0.265866	-0.0115449	-0.626723	0.612986	0.43154	-0.545244	-0.92193	-0.835859	-0.715969	-0.49985	-0.32928	0.200045	0.0931877	-0.443154	-0.751641	-0.501329	0.110035	-0.120891	-0.42043	0.608193	0.344463	0.11673	0.0395967	0.147654	1.10181	0.463197	0.48358	0.103616
SOX9	0.25162	0.15567	-0.00325853	-0.0143839	0.0237155	-0.367037	0.431503	0.159943	0.276352	-0.26019	-0.237163	-0.185876	0.0462997	-0.433705	0.40956	0.240903	-0.0127576	-0.23158	-0.22343	0.100252	-0.184179	0.158387	0.193498	-0.222296	0.485209	0.451203	0.0166817	-0.0583252	-0.373365	-0.318869	-0.167266	-0.501313	-0.334765	-0.442151	-0.159839	-0.231901	-0.168343	-0.220923	-0.253413	0.098272	0.464219	-0.00349876	0.380658	0.136464	-0.257998	0.188552	0.20711	0.25723	0.174831
ZEB1	-0.568526	0.398153	0.348014	0.189649	0.342387	-0.113375	-0.95561	0.120758	-0.787933	-0.0759357	-0.253331	0.0149197	0.279926	0.0434207	-0.732345	-0.00970386	0.208802	0.170797	-0.378422	-0.0312471	-0.28158	0.557763	0.845831	0.0499186	-0.233747	-0.611416	0.26853	-0.0817817	-0.462522	0.0792961	0.14771	-0.291117	-0.316182	0.41174	0.52758	-0.253757	0.278345	0.529829	-0.0488776	0.00957152	-0.289888	0.133885	0.192874	0.395976	0.230409	-0.479673	0.796822	-0.573125	0.294825
TGIF1	0.443071	-0.100752	-0.451132	-0.445512	-0.100269	0.00195817	0.489493	-0.0417569	0.536421	-0.173616	-0.00279361	0.00413859	0.264035	-0.105944	0.485219	0.0589434	-0.00870896	-0.419746	0.0536077	0.222559	-0.130148	-0.0908084	0.0709235	-0.260585	0.463393	0.652656	-0.361325	0.0721542	0.106186	-0.111875	-0.122044	-0.106821	0.10043	-0.0815487	-0.0556944	0.138953	0.0528352	-0.383423	-0.1842	-0.127639	-0.0724127	0.125985	0.159069	-0.200425	-0.289638	0.399222	-0.0910991	0.0935499	-0.348407
MEIS1	-0.325221	0.0141612	0.441333	0.261669	-0.162183	-0.204572	-0.302556	-0.0295618	-0.383315	-0.245437	0.233015	-0.301059	0.160502	-0.0673929	-0.351606	-0.199508	0.0125638	0.297089	-0.22125	-0.272339	-0.331517	0.333076	0.244419	0.117342	-0.350541	-0.208672	-0.396336	-0.219783	0.0775958	-0.170108	0.0738169	0.182927	0.210447	0.468378	0.287972	-0.169258	0.366897	0.133649	0.387637	-0.08204	-0.23138	0.243985	-0.405757	0.17195	0.133436	-0.0625254	0.349377	-0.0744735	0.224838
FOXJ2	0.822654	-0.30715	-0.411665	-0.254294	-0.415098	-0.103504	1.02328	-0.0534333	0.814793	-0.343083	-0.0601274	0.153152	0.316583	-0.183932	0.689759	-0.471714	-0.318073	-0.502532	-0.167827	-0.188215	0.312606	-0.380829	-0.152527	-0.676744	0.290508	0.477736	-0.0417521	0.303334	0.206947	-0.483624	-0.48418	0.0135915	0.622763	0.115491	-0.0873101	-0.0465921	0.132541	-0.432771	0.076531	-0.223419	0.509513	-0.0947714	-0.12153	-0.664412	-0.466064	0.637638	0.00596296	0.613721	-0.341649
E2F1	0.356372	-0.110997	-0.484857	-0.505937	-0.529704	0.214433	0.0832231	-0.45412	0.162823	-0.360196	0.218596	0.104633	0.742471	-0.317371	-0.0222536	-0.0250553	-0.137882	-0.30847	-0.185362	-0.229384	0.403821	0.756957	0.647094	0.0927817	-0.394566	0.21905	0.520567	0.620694	-0.137637	-0.039296	-0.660523	-0.245185	0.914089	0.769026	0.944504	0.385643	0.61115	-0.17705	0.597425	-0.153381	-0.236324	0.210948	-0.0637506	-0.626266	-0.318338	-0.41012	0.437018	-0.0950495	-0.712222
TTF1	-0.412039	0.420188	0.348324	0.50615	0.187617	-0.169369	-0.354765	0.0378853	-0.496575	-0.106017	-0.107365	-0.0205587	-0.625347	-0.296316	-0.304509	0.0203042	0.191467	0.480208	0.181637	0.20375	-0.35261	0.17178	0.0281897	-0.362975	-0.499293	-0.435122	0.21063	-0.275207	0.206025	-0.149702	0.26119	0.17011	-0.81528	-0.510552	-0.239876	0.0799904	-0.00866539	-0.00703617	-0.258582	0.178725	-0.153644	-0.0781933	-0.23874	0.745292	0.21172	-0.268236	-0.0732557	-0.402935	0.653833
VDR	-0.527802	0.66023	0.19004	0.253143	0.389486	0.0189756	-0.326828	0.169825	-0.47574	0.40531	0.0705032	0.400859	-0.976105	0.19304	-0.158661	-0.00472381	0.186215	0.0769868	0.111353	0.0351837	0.144634	-0.29876	-0.324403	-0.455108	0.0117206	-0.557461	0.365585	-0.382984	-0.0135105	0.00936302	0.398698	0.132742	-0.511174	-0.535588	-0.753323	-0.00870344	-0.700298	0.121857	-0.0956147	0.192322	-0.0871859	0.121979	0.417587	0.446584	0.341047	-0.127503	-0.568178	-0.691318	0.812834
AR	0.240012	-0.41587	-0.149887	-0.26943	-0.213446	0.255075	-0.00250596	-0.372303	0.342997	-0.127837	-0.125444	-0.119151	0.761108	0.00512163	0.0796523	-0.0081577	0.146821	-0.168944	-0.00463541	-0.0910963	0.0496899	0.0733565	0.700765	0.314141	0.124013	0.150977	0.123864	0.347498	0.0257342	0.0893408	-0.235187	-0.098952	0.476228	0.560203	0.83463	-0.204505	0.731078	-0.0227901	0.220832	-0.0349189	-0.109389	0.0929455	-0.0778664	-0.728529	-0.255819	-0.00378787	0.682032	-0.0173499	-0.972213
NKX3.1	-0.369288	0.0995256	0.296086	0.188678	0.596957	0.363402	-0.447785	0.0469757	-0.39626	0.208166	-0.12309	0.00947249	-0.272012	-0.0828824	-0.190204	-0.0275229	0.236244	0.104697	0.114298	0.37572	-0.0101691	-0.266623	0.481878	-0.0770635	0.252452	-0.432286	0.191133	0.0762705	0.349649	0.112272	0.642757	0.219782	-0.593575	-0.159983	0.132368	-0.25518	0.232886	0.12525	-0.324288	0.0636049	-0.0126557	-0.031474	0.0759669	0.422697	0.22239	-0.173686	0.298617	-0.516884	0.339086
BPTF	0.180414	0.0194842	-0.188049	-0.168884	0.0468427	0.311041	-0.00172868	-0.0307338	-0.0151667	0.166755	-0.0622692	0.352634	-0.167699	-0.209501	-0.00654702	-0.120961	0.346292	-0.250516	0.0851829	0.483745	0.160243	0.217665	0.135868	-0.346596	0.112265	0.0149845	-0.141703	0.475655	0.0844188	-0.247714	-0.0154069	-0.151495	-0.00891205	0.136005	0.0264668	0.103362	0.166424	-0.295172	-0.123517	-0.00862109	-0.00704418	-0.0381488	-0.0737431	-0.0912936	-0.417629	-0.260542	0.0268128	0.043828	0.205874
STAT5B	-0.679099	0.856119	0.574352	0.397979	0.111092	-0.247762	-0.732194	0.00449022	-0.607921	0.244986	0.469491	0.0101812	-0.688732	0.17473	-0.595463	0.130323	0.431957	0.47491	-0.083775	-0.053048	-0.45718	0.136775	-0.346763	-0.145425	-0.657587	-0.531927	0.129003	-0.508304	-0.179772	-0.190331	0.0131202	-0.125601	-0.38343	-0.0941628	-0.30041	0.037421	-0.465756	0.196876	0.0236457	0.359774	-0.328146	0.25542	-0.280238	0.586274	0.357109	-0.265953	-0.296439	-0.555541	0.690298
STAT5A	-0.531042	0.848324	0.236063	0.266432	0.424855	-0.0104077	-0.659312	-0.0162695	-0.564796	0.351544	0.170826	0.195316	-0.935154	0.356189	-0.401136	0.216615	0.393341	0.435685	0.261736	0.306596	-0.271936	-0.00602486	-0.222036	-0.334246	-0.523308	-0.663647	0.517137	-0.10699	0.372804	0.0766871	0.487617	0.317443	-0.856552	-0.342046	-0.462307	0.106849	-0.480045	0.39865	-0.55629	0.422664	-0.342582	0.0049543	-0.272411	0.667248	0.176833	-0.363294	-0.374399	-0.67807	0.463414
KLF12	0.398391	-0.159346	0.0581982	-0.0825813	-0.288015	-0.417414	0.381484	0.284053	0.388108	-0.414287	-0.252578	-0.296381	0.337413	-0.0393988	0.193634	-0.129896	0.0385561	-0.262645	-0.589999	-0.400452	-0.226254	0.325898	0.155563	-0.266604	0.272948	0.465629	-0.0543068	-0.0265998	-0.596759	-0.363798	-0.519223	-0.598633	0.0920999	0.138503	-0.266839	-0.464514	-0.21111	-0.384709	0.0361057	-0.129401	0.285235	0.198364	0.307106	0.0234571	-0.0766988	0.383595	0.246215	0.163104	0.123225
TFAP2A	0.805578	-0.0676099	-0.382226	-0.263395	-0.185151	-0.209672	0.920047	0.0141322	0.770233	-0.319979	-0.168033	-0.0673426	0.529586	0.130358	0.549991	0.121464	-0.416243	-0.463675	-0.148866	-0.0626886	0.0425071	-0.22008	-0.314204	-0.308369	0.562706	0.713711	-0.288533	0.0662706	0.171694	-0.406433	-0.673902	-0.37905	0.485905	-0.0335817	-0.117736	0.0360099	-0.165306	-0.380236	-0.0217643	0.198385	0.476501	-0.0626475	0.0861133	-0.724247	-0.514436	0.598516	-0.216986	0.812771	-0.669577
FOXO4	0.0129702	0.0670839	0.330454	0.156289	-0.0352976	-0.696885	0.00307691	0.340351	-0.19548	-0.618897	-0.0259456	-0.293356	0.275316	-0.0351018	-0.0799599	0.293969	-0.224616	-0.0206434	-0.487109	-0.302347	-0.132971	0.0987638	-0.0909713	-0.156497	0.134682	0.0513861	-0.0770342	-0.592352	-0.636006	-0.365641	-0.378021	-0.254299	0.0211791	0.00798816	-0.214197	-0.417633	-0.317402	0.106227	0.00349352	-0.072966	0.153239	0.233861	0.462324	0.276119	0.162189	0.319222	0.152496	0.189507	0.155825
FOXO1	-0.548895	0.210597	0.00928974	0.201612	0.162343	0.329502	-0.458549	-0.345428	-0.340021	0.589073	0.332797	0.0612203	-0.738498	0.535115	-0.547578	0.403481	0.0679721	0.72667	0.813389	-0.0626931	-0.00858696	0.0964665	-0.538088	0.585292	-0.956824	-0.467361	0.338157	-0.120396	0.640234	0.750086	0.393483	0.439131	-0.123664	-0.185435	-0.127719	0.65278	0.0150028	0.441243	0.178698	0.379472	-0.604576	-0.297051	-0.724634	0.223885	0.389446	-0.641612	-0.604763	-0.455724	0.0160691
FOXO3	0.233797	0.0279946	0.166185	0.150149	0.00449665	-0.406495	0.770573	0.339679	0.56178	-0.273626	-0.163442	-0.113472	-0.30299	0.0287908	0.563196	-0.09473	0.00622517	0.117794	-0.128813	-0.102831	-0.42346	-0.304343	-0.438453	-0.354945	0.395932	0.351501	-0.21033	-0.455338	-0.293692	-0.38112	-0.0244648	-0.152655	-0.449369	-0.450477	-0.60455	-0.126324	-0.329401	-0.386797	-0.290587	-0.0612484	0.535425	0.106041	0.068759	0.215144	0.00812143	0.676486	-0.310567	0.219054	0.270753
ATF6	-0.546413	0.398838	0.557101	0.407309	0.0466888	-0.424574	-0.265841	0.306724	-0.429559	-0.116962	-0.229193	-0.102823	-0.439963	0.387041	-0.164391	-0.156687	-0.407893	0.333134	-0.389077	-0.545391	-0.264991	-0.273344	-0.467149	0.176092	0.015511	-0.407942	0.303507	-0.551025	-0.125044	0.220634	0.211033	0.268757	-0.58347	-0.480078	-0.796462	-0.16516	-0.793318	0.283787	-0.257174	0.212945	0.249676	0.10556	0.236275	0.787587	0.62289	-0.011499	-0.367303	-0.369707	0.547152
PATZ1	-0.545783	0.263316	-0.112084	-0.0205361	0.134524	0.430844	-0.6285	-0.133505	-0.547148	0.561653	0.338427	0.25577	-0.447223	0.261141	-0.31235	0.246315	-0.0540531	0.419721	0.736765	0.0658949	0.260584	-0.00675211	-0.373637	0.646844	-0.698317	-0.473515	0.357344	-0.142896	0.415859	0.729229	0.441913	0.441084	-0.116575	-0.0153111	-0.081803	0.453781	0.000416022	0.218305	0.305781	0.0489738	-0.696495	-0.0135424	-0.19399	0.223368	0.425134	-0.654459	-0.682216	-0.513749	0.111667
STAT1	-0.0799216	-0.0314454	-0.390032	-0.247853	0.113115	0.160283	-0.149586	-0.0616957	-0.114494	0.257966	0.234301	0.128739	-0.313174	-0.0583178	-0.202612	0.358618	0.236201	-0.219649	0.553556	0.34573	0.15456	0.151786	-0.228051	0.207187	-0.316856	-0.0303856	0.10502	0.227497	0.532107	0.291219	0.242493	0.233613	-0.120939	-0.235896	0.065676	0.184481	0.0696376	-0.102491	-0.00513103	0.0940548	-0.419565	-0.145567	-0.128223	0.0343422	-0.0688821	-0.560911	-0.271301	-0.2643	-0.151071
STAT3	-0.168787	-0.378183	0.0823531	-0.0157491	-0.0511619	0.199484	-0.406735	-0.245665	-0.372112	-0.00504876	0.142129	0.102237	0.206473	-0.2823	-0.325961	0.12397	-0.0304716	-0.0424954	0.199209	0.150304	0.427728	0.486407	0.262704	0.481187	-0.332582	-0.131266	0.112411	0.526481	0.0262861	0.189725	0.0329632	0.129419	0.138109	0.0785786	0.71331	0.075367	0.390053	-0.0392424	0.242433	0.0316079	-0.199873	0.0195965	-0.0781281	-0.188068	0.126653	-0.772034	0.284193	-0.000720398	-0.24392
ESRRA	0.0938667	-0.505244	-0.19597	-0.284971	-0.0739613	0.411014	0.0291982	-0.170907	0.161159	-0.108624	-0.0392666	-0.0886001	0.293444	-0.145269	0.0214141	0.14226	0.505684	-0.208568	0.199116	0.236553	0.0209928	0.557205	0.536841	0.0824277	0.00656085	0.126954	-0.195033	0.480269	0.028285	-0.0611012	-0.134716	-0.254512	0.255396	0.524614	0.735864	0.106915	0.743055	-0.426132	0.300017	-0.126058	-0.157791	0.025828	-0.10262	-0.354917	-0.269065	-0.144447	0.334241	-0.00880628	-0.306491
ATF3	-0.0428376	-0.206471	-0.1176	0.0498081	-0.28354	-0.246925	-0.0051816	-0.165332	-0.104367	-0.0596973	0.185451	-0.296537	-0.0205052	0.294081	-0.337864	0.275863	-0.302544	0.169882	0.0709567	-0.294107	0.00824402	0.0974267	-0.29768	0.461761	-0.507406	-0.0982002	0.0496913	-0.0340455	0.289748	0.328271	-0.089816	0.268228	0.342311	0.0562706	0.285084	0.426511	0.218112	0.308478	0.181933	-0.00579523	-0.0770934	-0.0106165	-0.206372	-0.00523202	0.178114	-0.29982	-0.0391687	-0.0380062	-0.265288
ATF4	0.470252	-0.0830631	0.0717812	0.0984676	-0.353442	-0.421967	0.640805	0.194153	0.185707	-0.44527	-0.34299	-0.28642	0.124986	-0.202718	0.296113	-0.503293	-0.510427	0.0818515	-0.532887	-0.249995	-0.136347	-0.160993	-0.187755	-0.538072	0.280421	0.165567	-0.171129	-0.146829	-0.334258	-0.492337	-0.352937	-0.31221	0.116542	-0.0426731	-0.299512	-0.245133	-0.222286	-0.267382	0.148482	-0.465184	0.583802	0.0629941	0.00221405	0.0459963	0.0817778	0.514156	0.063882	0.484845	0.153843
JUND	0.303311	0.0493436	-0.0544245	0.0851406	-0.0494136	-0.273602	0.802306	0.24778	0.499967	-0.0743303	-0.00735636	0.0266438	-0.115609	0.198165	0.319712	-0.109464	-0.546855	-0.188831	-0.0829469	-0.320207	-0.0734874	-0.610191	-0.493235	-0.381718	0.306003	0.496348	-0.488468	-0.213113	0.208961	-0.368081	-0.133319	-0.0233721	-0.0387754	-0.523481	-0.660092	-0.138814	-0.567879	-0.104466	-0.210971	0.103854	0.316694	-0.0302846	-0.0844486	-0.106468	0.00944523	0.564934	-0.26978	0.545542	0.118885
PPARA	0.995853	-0.281543	-0.070191	-0.198186	-0.00123727	0.072173	1.16604	0.442653	0.779376	-0.611915	-0.721969	0.454091	0.568379	-0.531374	1.2701	-0.390434	-0.314512	-0.76505	-0.889883	0.195576	0.233813	-0.252828	0.532182	-1.08369	1.52373	0.640488	0.025948	0.635601	-0.282806	-0.908704	-0.503589	-0.504102	0.0361668	0.0699356	-0.262641	-0.411932	-0.321425	-0.2728	-0.525088	-0.316106	1.02342	0.0867055	1.02183	-0.34991	-0.764972	1.04513	0.270447	0.752903	-0.178144
ELF2	0.493374	-0.538202	-0.0914445	-0.155617	-0.0796323	-0.138036	0.608965	0.0566282	0.695977	-0.252897	-0.22625	0.00135117	0.403675	-0.619968	0.596034	-0.129885	-0.0131102	-0.306791	-0.368281	-0.0155073	0.11736	-0.0168331	0.199676	0.0714307	0.778143	0.714461	0.0134604	0.0627627	-0.481858	-0.19082	-0.20552	-0.241294	0.304978	-0.137755	0.109292	-0.25444	0.134467	-0.385084	0.060562	-0.189881	0.761804	0.110955	0.621758	-0.408652	-0.291481	0.53807	0.165411	0.415844	-0.0718587
CEBPG	0.25365	0.173743	-0.101268	-0.130834	-0.279024	-0.0896615	0.385494	-0.0857524	0.408194	-0.0591405	0.0615247	0.330276	0.190752	0.0920441	0.170184	-0.270474	-0.166104	-0.183604	-0.173864	-0.0814878	0.0937042	-0.244564	-0.0796856	-0.367979	0.12071	0.238938	-0.195888	-0.0184327	0.132398	-0.3473	-0.369418	-0.115078	0.483938	0.0839211	-0.0384388	0.429514	0.0459167	-0.132764	0.0189344	0.324212	0.0789962	0.120081	0.122536	-0.3646	-0.313365	0.351226	-0.0231755	0.0916797	-0.106884
DBP	-0.546738	0.287738	0.0183728	0.318112	0.176489	-0.0606713	-0.436569	0.0581181	-0.340304	0.59709	-0.0267306	-0.177638	-0.872966	0.570638	-0.613545	-0.194632	-0.0548752	0.379376	0.316523	-0.257418	-0.09548	-0.507451	-0.733256	0.276135	-0.502122	-0.626953	0.0350735	-0.317636	0.547255	0.683079	0.624723	0.727593	-0.441204	-0.493523	-0.717013	0.161947	-0.622124	0.451619	-0.154771	-0.0950473	-0.222205	-0.200284	-0.349394	0.556436	0.6044	-0.384602	-0.528441	-0.581618	0.540907
FOXM1	0.582075	-0.164642	0.12861	-0.0352579	-0.121997	-0.312772	0.749533	0.319271	0.463374	-0.472074	-0.786508	-0.11333	0.560536	-0.247549	0.660543	-0.403942	-0.366897	-0.231007	-0.668328	-0.336337	-0.233283	-0.0855446	0.319733	-0.580893	0.938253	0.418254	-0.243517	-0.283227	-0.692037	-0.617733	-0.428673	-0.623932	-0.0521886	-0.0319187	-0.194636	-0.471228	-0.243473	-0.193908	-0.042596	-0.16676	0.78298	0.127087	0.49173	-0.335564	-0.263891	0.894116	0.267141	0.701966	0.0943338
FOXA1	0.101917	0.375708	0.18117	0.036522	-0.310191	-0.274775	0.167915	0.0136832	0.0997253	-0.529339	-0.391394	-0.0118861	0.413245	-0.506243	0.336725	-0.437023	-0.169775	-0.134003	-0.789046	-0.165926	-0.19252	-0.153947	0.600887	-0.831462	0.4683	0.104823	0.23813	-0.00773832	-0.193538	-0.627435	-0.372088	-0.345547	0.180263	0.206193	0.2092	-0.296069	0.0305573	0.190244	-0.0266062	-0.0182964	0.421558	0.3585	0.331473	-0.236286	-0.210577	0.543936	0.689627	0.0542343	-0.198626
NR1H3	-0.430067	0.0494505	0.337765	0.19858	-0.0981202	0.121299	-0.486059	-0.400048	-0.499255	-0.169492	0.344639	-0.324142	0.103592	0.0676355	-0.498858	0.153668	0.149067	0.506137	0.0330853	-0.118883	-0.222594	0.471354	0.576572	0.312895	-0.648751	-0.483253	0.0106814	0.105408	0.208049	0.0845472	0.024933	0.006179	0.30896	0.534051	0.822018	0.310087	0.763308	0.0286204	0.654372	-0.0732928	-0.590923	0.131109	-0.504889	0.0465902	0.269369	-0.455954	0.53555	-0.36074	-0.340245
MAF	-0.345906	0.0675103	0.00930239	0.00378216	-0.153321	-0.111041	-0.634143	-0.104563	-0.469143	-0.0719923	0.372449	-0.0845253	-0.165326	0.331215	-0.854653	0.138025	0.134136	0.105475	-0.00122361	-0.106507	-0.203587	0.491445	-0.199774	0.386452	-0.823938	-0.355893	-0.204038	-0.00432879	0.218141	0.184438	-0.0307995	0.27214	0.251318	0.31656	0.37158	0.373592	0.171433	0.107915	0.17064	0.131453	-0.687536	0.141669	-0.438966	0.340797	0.228508	-0.740513	0.072216	-0.447836	0.182028
MAZ	0.0612809	-0.620505	-0.200336	-0.200871	-0.246246	0.0885349	-0.00578178	-0.0595807	0.115036	-0.013925	0.131875	-0.0274898	0.187997	-0.0822272	0.0245857	-0.0662688	0.00133406	-0.010031	0.122246	-0.288083	0.197076	0.180267	0.0282847	0.286696	-0.0758543	0.0359101	-0.130741	-0.0606392	0.102921	0.192226	0.0423228	0.225659	0.203189	0.115686	0.297845	0.00176543	0.178081	-0.0392865	0.183991	-0.3508	-0.255391	0.051272	-0.285208	-0.100384	0.280561	-0.0565524	0.122793	-0.022372	-0.16945
MTF1	0.34621	-0.125828	0.0293416	0.0387576	-0.114106	-0.34255	0.708598	0.189121	0.710083	-0.12401	-0.053417	0.0634549	0.171271	0.398321	0.56812	0.115643	-0.26719	-0.113156	-0.224511	-0.381177	-0.177205	-0.405018	-0.42221	-0.0456646	0.425095	0.560501	-0.179156	-0.388765	-0.147669	-0.146422	-0.453096	-0.279332	0.113791	-0.27027	-0.621624	-0.0803156	-0.426857	0.0373826	-0.24018	0.222176	0.323249	-0.115835	0.389359	-0.222428	-0.110194	0.861469	-0.346789	0.403986	-0.137472
SPI1	0.127642	-0.406986	0.0600593	-0.168967	-0.246536	0.165699	-0.129466	-0.0171137	-0.22746	-0.0508639	-0.0935603	0.223185	0.297432	0.19164	-0.0828356	-0.248643	-0.237437	-0.296607	-0.316657	-0.355439	0.299336	-0.00595516	0.0742613	0.172063	0.122	-0.00620089	-0.427814	-0.0664885	-0.0585696	0.0018763	-0.281852	-0.0220113	0.420052	0.0910069	-0.0463803	-0.121269	-0.0143454	0.103958	0.266424	0.00524821	-0.159849	0.0117594	0.0249179	-0.297434	0.00410845	0.0953421	0.127246	0.33104	0.118114
SP3	-0.0420054	0.0874695	-0.440239	-0.176551	0.0233081	0.267746	0.000917195	-0.268892	0.338087	0.703942	0.467551	0.159955	-0.280326	0.651861	-0.15591	0.169789	-0.133295	-0.151892	0.582297	-0.0338796	0.274477	-0.641756	-0.708621	0.345464	-0.311304	0.191651	-0.161217	-0.0478267	0.739955	0.481751	0.157086	0.550713	0.339726	-0.292186	-0.435312	0.354687	-0.222066	0.162237	-0.0832302	0.50874	-0.286599	-0.332657	-0.447501	-0.403508	-0.051533	-0.033867	-0.562165	-0.111187	-0.294001
TCF4	0.0638928	-0.350874	0.0336382	0.121214	0.120245	-0.120244	0.0527636	0.104084	-0.0358144	-0.0806164	-0.17033	-0.0175052	-0.0698818	0.285848	0.00116436	-0.237778	-0.212021	0.148423	-0.246471	-0.363935	0.0480885	-0.0985405	-0.174482	0.169918	0.0330852	-0.303512	0.2155	-0.0786679	-0.189097	0.240112	0.131582	0.411343	-0.0441744	0.0734005	-0.154601	-0.0789742	-0.237541	0.266566	-0.00610183	-0.508988	0.425728	-0.0773777	0.0340065	0.315165	0.236869	0.160308	-0.156214	0.0134153	0.300508
TEF	-0.269153	-0.502148	-0.171661	-0.172236	-0.0675913	0.697633	-0.944295	-0.542324	-0.343069	0.332875	0.438399	-0.327949	0.793683	0.20818	-0.733764	0.185548	0.212075	0.0402558	0.32245	-0.0933582	0.445218	0.50034	0.911941	1.1245	-0.535194	-0.381379	0.312579	0.450558	-0.0716022	0.758753	0.175711	0.387733	0.860069	1.16185	1.49584	0.404174	0.83879	0.530942	0.385057	-0.408922	-0.755047	0.12426	-0.286528	-0.312631	0.173932	-0.834943	0.745843	-0.547094	-0.757565
E4F1	0.185285	-0.557035	-0.178217	-0.26289	-0.0997407	0.475065	-0.0789009	-0.451897	0.273121	0.0240059	0.420723	-0.23096	0.39776	-0.390054	0.0178217	0.11436	0.52758	-0.0339188	0.387203	0.321362	0.0592335	0.304558	0.67724	0.295206	-0.235496	0.125362	-0.130081	0.519765	-0.0477488	0.0552037	-0.0382985	-0.107785	0.395331	0.60753	1.01587	0.186535	1.02624	-0.288943	0.237904	-0.348363	-0.372636	0.080472	-0.311061	-0.422779	-0.3354	-0.329507	0.471456	-0.0297649	-0.618974
TCF12	-0.602685	0.185431	0.0688255	0.153396	-0.111705	-0.0709977	-0.752615	-0.351256	-0.64089	0.130243	0.444552	0.165059	-0.2743	0.211164	-0.766564	0.295893	0.15841	0.291334	0.13606	-0.124987	-0.184999	0.426522	0.0366268	0.393366	-0.866681	-0.506398	0.326689	0.0350425	0.162421	0.362294	-0.0238749	0.245857	0.203642	0.195055	0.344186	0.225255	0.32301	0.300158	0.321102	0.254452	-0.707711	0.0738273	-0.398863	0.278423	0.397706	-0.749334	-0.0414514	-0.608845	-0.0979533
IRF8	-0.0656133	-0.117458	-0.110708	-0.0291628	0.32947	0.444255	-0.157031	-0.108142	-0.0768698	0.400459	0.338467	0.494068	-0.545769	0.0247591	-0.128688	0.305062	0.340257	-0.0135751	0.496359	0.477064	0.278571	-0.0133559	-0.383381	0.25619	-0.0103076	-0.126981	-0.0260769	0.303513	0.468088	0.206438	0.265397	0.227241	0.106851	-0.102138	-0.261029	0.398566	0.0881348	-0.180546	0.0509057	0.346133	-0.191251	-0.263676	-0.212781	-0.134177	-0.270404	-0.251915	-0.669464	-0.0822106	-0.0242146
SMAD3	-0.351489	0.109657	-0.0939173	-0.0851602	-0.196035	0.318022	-0.401922	-0.229571	-0.124378	0.202834	0.309091	0.208058	-0.20947	0.00162573	0.0528633	-0.07985	0.231243	0.229829	0.282695	0.349838	-0.0340263	-0.31847	-0.177032	-0.00242802	-0.372759	-0.10688	-0.00151627	-0.00810644	0.472731	0.0891775	0.294748	0.618079	-0.0265076	0.137547	-0.022273	0.4594	0.159295	-0.0617461	0.0486619	0.210996	-0.419215	0.021659	-0.387688	0.22612	0.0473014	-0.0619005	-0.297387	-0.366925	0.0032621
TEAD1	0.551722	0.0579134	0.093745	-0.0731245	0.274662	-0.269879	0.47758	0.166963	0.366267	-0.480219	-0.479276	0.0360762	0.509678	-0.330515	0.3695	0.156025	0.0320743	-0.0627052	-0.319593	-0.081433	-0.278195	0.484575	0.326683	-0.356632	0.304035	0.312619	0.167615	0.0218033	-0.731723	-0.368166	-0.303867	-0.803198	-0.157893	0.0342273	0.0515265	-0.438503	0.0211702	-0.171432	0.0500925	-0.0707977	0.489088	0.0225202	0.430744	-0.399676	-0.332647	0.4851	0.123669	0.459598	-0.192722
GTF2I	-0.10855	-0.0730983	-0.0644521	-0.182699	0.220875	0.445878	-0.466091	-0.0828079	-0.0447335	-0.00552458	0.124637	0.493072	0.0680422	-0.46385	0.317555	0.159239	0.511581	-0.263936	-0.13865	0.642213	0.264159	0.296141	0.590918	0.0161126	0.404466	0.0896954	0.531945	0.567182	-0.0537303	-0.0398698	0.127559	0.186957	0.00980235	0.37169	0.496933	0.0701304	0.394478	-0.181723	-0.109706	0.0854921	0.100225	0.173999	0.478562	0.16631	-0.188725	-0.0808761	0.199089	-0.536211	-0.0418184
GTF2A1	-0.236381	0.861183	0.5088	0.484096	0.0685926	-0.460764	-0.0302401	0.26835	-0.404151	-0.351416	-0.384578	0.249273	-0.340123	-0.233934	-0.119889	-0.481072	-0.146243	0.198453	-0.989237	0.0124714	-0.283775	-0.0543131	0.158872	-0.896604	0.252957	-0.452108	0.464091	0.114805	-0.291222	-0.724067	-0.184055	-0.14397	-0.440432	-0.144349	-0.290054	-0.11802	-0.529706	0.10087	-0.16889	0.113687	0.638446	0.214574	0.433962	0.632581	0.0522759	0.132471	0.284838	-0.29676	0.847858
SF1	-0.534655	0.469237	0.0208286	0.0384407	0.569573	0.503046	-0.560698	-0.248845	-0.341233	0.520098	0.380293	0.399372	-0.36441	0.203773	-0.138856	0.441241	0.190338	0.177043	0.675238	0.633134	0.0695814	-0.338176	0.0415745	0.0592012	-0.0219393	-0.30866	0.267848	0.00172162	0.636536	0.252205	0.453925	0.281075	-0.30306	-0.178592	-0.0382315	0.409535	0.17603	0.225417	-0.410106	0.673558	-0.249746	-0.119037	-0.046486	0.0400865	-0.138874	-0.326364	-0.368633	-0.558163	-0.270684
POSTN	0.152216	0.225191	-0.0729877	-0.0424513	-0.178657	-0.420307	0.35756	0.145691	0.222977	0.109059	0.317585	0.0718088	-0.130662	0.443567	0.31201	0.174898	0.110863	0.0390548	0.190175	-0.141882	-0.278005	-0.0296138	-0.552517	0.0702362	-0.0521014	0.351416	-0.26636	-0.390201	-0.0905958	-0.0468695	-0.206549	-0.141101	0.0712709	-0.126712	-0.455196	0.138839	-0.183902	-0.141354	-0.0462028	0.184616	-0.01331	-0.0641498	0.0435532	-0.0363231	0.0761956	0.26085	-0.465612	0.121631	-0.214957
SMAD4	-0.158899	-0.278733	0.0225501	0.157868	0.163739	-0.0633597	0.0042104	0.282774	-0.0138203	0.311495	-0.190687	-0.220093	0.0823232	0.599122	-0.387435	0.0357888	-0.30096	-0.12544	-0.0475582	-0.420501	0.0135419	-0.41097	-0.194672	0.453672	0.151139	-0.0451419	-0.610268	-0.304261	0.0403603	0.357926	0.3067	0.187949	-0.131452	-0.289404	-0.455948	-0.258198	-0.352555	0.341391	-0.313344	-0.176725	-0.0215569	-0.305136	0.170743	0.12908	0.280684	-0.0230086	0.239756	0.0167627	0.255291
LEF1	-0.263249	0.381966	0.00494886	-0.0463825	0.0145908	-0.0179136	-0.0951571	0.0133682	0.0995081	0.234661	0.392249	-0.135093	-0.569883	0.134688	-0.105636	0.488312	0.636557	0.27619	0.529545	0.352117	-0.179654	0.254584	-0.472427	0.0277098	-0.50004	0.166554	-0.0460384	0.147132	0.225692	0.00730494	0.000693157	-0.229758	-0.335977	-0.0756874	-0.267243	0.209688	-0.0877279	-0.287791	-0.0478454	0.365571	-0.371261	-0.0369213	-0.173791	0.172091	-0.0490484	-0.312094	-0.43758	-0.177553	-0.0618643
ELF1	0.0917481	-0.515033	0.0882677	0.120961	0.0581788	0.163204	-0.0163801	0.0153277	-0.0702771	-0.11337	-0.0141661	0.200808	0.0299833	-0.381638	-0.0138275	-0.647837	-0.0501916	0.0319704	-0.297043	0.101391	0.128275	0.0317473	0.0840987	-0.252282	0.066074	-0.27433	-0.275061	0.447209	0.294286	-0.280788	0.305983	0.637978	-0.062374	0.199723	0.145966	-0.325957	0.241979	-0.0964994	0.27752	-0.448154	0.377246	-0.277162	-0.488018	0.0541248	-0.0318674	0.146323	0.351624	0.22252	0.253627
HMGA1	0.911782	-0.197632	-0.0503365	0.0272123	0.0302035	-0.577673	1.74628	0.713209	1.3858	-0.143692	-0.690862	-0.248571	0.0978136	-0.125714	1.41826	-0.0272151	-0.561875	-0.427073	-0.56755	-0.265378	-0.369425	-0.614238	-0.609218	-0.546338	1.49456	1.36713	0.0108312	-0.55754	-0.640818	-0.482419	-0.231431	-0.766734	-0.483618	-0.915126	-1.36309	-0.819038	-1.26907	-0.235808	-0.750616	-0.00582718	1.52413	-0.0825669	0.845953	-0.147774	-0.368322	1.66261	-0.303234	0.970014	0.294993
RUNX1	-0.602673	0.199718	-0.0158939	0.157135	-0.352038	-0.0414099	-1.18642	-0.328998	-0.929536	0.238952	0.404236	-0.0642879	-0.00264333	0.516723	-1.29228	-0.226337	-0.0778564	0.278587	0.0802119	-0.578752	0.143811	0.524663	0.207734	0.763748	-1.41995	-1.0357	0.0905671	0.0497118	0.210532	0.677572	0.0501039	0.552155	0.510856	0.699857	0.794957	0.681664	0.484022	0.62923	0.533897	-0.24466	-1.15989	0.0901503	-0.661503	0.197079	0.568135	-1.22353	0.283856	-0.813716	0.0568978
RUNX2	0.315989	-0.0731584	-0.169518	-0.0512428	-0.112512	-0.178922	0.270896	0.0994946	0.274079	-0.354746	-0.0291786	0.127245	0.207014	0.0287588	0.244191	-0.0665542	-0.114825	-0.152048	-0.411223	-0.0733399	-0.112286	-0.0278371	-0.134234	-0.376479	0.127607	0.20341	-0.315775	0.277425	0.0291529	-0.302884	-0.417314	0.0342697	0.168736	0.111863	-0.144409	-0.259067	-0.0533471	-0.208083	-0.0718137	-0.123478	0.317765	-0.0763089	-0.125493	0.0309425	-0.138677	0.319975	0.0135114	0.324154	0.033213
NFYB	-0.305273	0.26234	0.231245	0.137647	0.115032	0.128266	-0.362658	0.00558704	-0.322104	-0.0326756	-0.31868	0.0783917	0.0997446	-0.0418872	-0.369937	0.0884735	-0.298099	0.272552	-0.108117	-0.297961	-0.0114304	0.283728	0.122661	0.267298	-0.101617	-0.262946	0.4402	-0.0667414	-0.106541	0.168321	-0.192084	-0.200382	0.0223488	0.146947	0.00612237	0.000250138	0.01212	0.312042	0.266678	0.116465	-0.116102	0.213718	0.250756	-0.0664996	0.150464	-0.306809	-0.109231	-0.177979	0.107952
SMAD1	0.510358	-0.320081	-0.000333425	0.106658	-0.0918511	-0.261701	0.820738	0.3381	0.643933	-0.182454	-0.466561	-0.247813	0.187282	-0.156356	0.664708	-0.195451	-0.480193	0.135059	-0.113107	-0.334344	0.0113744	-0.158023	-0.22903	-0.187919	0.497385	0.28051	-0.00977075	-0.241353	-0.274882	-0.124725	-0.240259	-0.258472	0.00320774	-0.0135245	-0.172717	-0.161416	-0.205429	-0.0924287	0.0325516	-0.416462	0.552298	-0.0943164	0.186542	-0.147997	0.0650586	0.792496	-0.0328554	0.574506	0.0585415
HIF1A	0.547356	-1.10125	-0.358266	-0.408425	-0.374475	0.366482	0.147318	-0.344496	0.1567	-0.490308	-0.530017	-0.346498	1.04357	-0.835892	-0.0812872	-0.575213	0.0452995	-0.27713	-0.246213	0.220175	0.0920971	0.266019	1.14785	-0.111212	0.118709	0.0445451	-0.609548	0.914907	-0.222942	-0.338902	-0.0943553	-0.10256	0.458124	0.727817	1.34171	-0.24133	1.31512	-0.49355	0.576866	-0.74206	0.206796	0.0314112	-0.320112	-0.660083	-0.379628	-0.113259	1.12072	0.596937	-0.47573
MYC	-0.167824	0.169046	-0.0144759	0.222548	0.103791	0.0659971	-0.0153985	-0.201393	-0.0468637	0.163891	0.111728	-0.0063405	-0.130179	0.00198135	-0.0606387	-0.116741	-0.193866	0.316359	-0.0614844	-0.24109	0.153754	-0.373827	-0.182792	0.0578613	-0.0175645	-0.362045	0.651392	-0.176749	-0.0757951	0.276528	0.142795	0.17625	0.179484	-0.0626177	-0.0599305	0.185745	-0.242395	0.417205	0.116022	-0.324034	0.193668	-0.0032177	0.109368	-0.0389652	0.20558	0.0986615	-0.155994	-0.338066	0.0108822
NF1	-0.37318	0.490793	0.190085	0.27009	0.0510699	-0.0249346	-0.562996	0.0486749	-0.410403	0.114893	-0.0102386	-0.0860068	-0.105971	0.138011	-0.315036	-0.105779	-0.0796182	0.396624	-0.298658	-0.0217156	-0.0118276	-0.0198703	0.0759203	0.24725	-0.280111	-0.411664	0.473542	0.0707108	-0.28307	0.139264	0.0780183	0.0465479	-0.261074	0.0026836	0.0617615	-0.157291	-0.235902	0.241518	-0.184134	-0.0699972	0.0943378	0.0978383	0.0158978	0.40885	0.366815	-0.320245	0.131107	-0.473799	0.128768
NFE2L2	-0.178955	-0.104789	0.262741	0.0802144	0.157635	-0.00493546	-0.23344	-0.163573	-0.00694789	-0.0173576	0.0031148	0.0702143	0.113133	-0.34716	-0.286612	0.0128441	0.177732	0.273151	-0.0774724	0.0109127	0.108859	0.198744	0.330171	0.220842	-0.0343543	-0.0636794	0.246248	0.0161809	-0.323111	0.179308	-0.101982	-0.231167	0.0653567	-0.0375804	0.370527	0.132432	0.294259	0.0574749	0.441412	0.0959558	0.0889224	0.158198	0.579357	-0.279052	0.0603242	-0.178666	0.0576648	-0.23257	-0.137919
MEF2D	0.176283	0.219596	0.0035989	0.146061	-0.166345	-0.151992	0.253894	0.0914442	0.0099742	-0.243304	-0.176987	-0.124559	-0.0217196	0.0597077	0.0687306	-0.0276112	0.00459111	0.186668	-0.226013	-0.0181962	-0.299046	0.0651198	0.117108	-0.447954	-0.0968037	-0.0954789	-0.0808848	0.0716438	0.0419953	-0.272332	-0.280229	-0.0321674	-0.109861	0.22167	-0.0650262	0.130599	0.0478236	-0.176672	0.0519896	-0.200374	-0.0752637	-0.0289633	-0.0941997	0.291342	0.00320477	0.108622	0.15709	-0.0300431	0.140387
RARA	-0.118188	-0.174341	0.0440928	0.220572	0.281006	0.0558027	-0.0120173	0.00494828	0.0147355	0.289591	0.071107	0.137626	-0.270598	0.146572	-0.102775	-0.0436259	0.102602	-0.137364	0.135452	-0.104327	0.182255	-0.289986	-0.156091	0.109324	0.146244	-0.205594	0.106773	0.0520372	0.0861945	0.2128	0.192542	0.224687	-0.0695642	-0.236463	-0.312503	-0.183638	-0.205301	0.143205	-0.22407	0.072533	0.0740451	-0.218141	0.113542	0.00478651	0.0587192	-0.032392	-0.114438	-0.0987923	0.0768284
GABPA	0.456081	0.597655	-0.183331	-0.22119	-0.363973	-0.2634	0.561475	0.195701	0.114517	-0.133867	0.157999	0.0980077	-0.24647	0.30994	0.220626	0.141296	-0.269824	0.00944525	0.265293	-0.031966	0.0674412	-0.0127512	-0.676575	-0.460769	-0.339118	0.243054	-0.488831	0.120769	0.269076	-0.298993	-0.722183	-0.453073	0.136985	-0.035525	-0.614502	0.553126	-0.306696	-0.344073	-0.0809652	0.304239	-0.325487	-0.11259	-0.366565	0.0226837	-0.216469	-0.0888527	-0.697237	0.574725	-0.016309
ADD1	0.0690706	-0.0841799	0.122594	0.115911	0.0506831	-0.0315643	0.575188	0.0526917	0.478743	0.00536511	-0.0153394	-0.248751	-0.702738	0.0488594	0.310055	0.149191	0.247414	0.624404	0.414125	0.178965	-0.3178	-0.0848627	-0.451863	-0.078096	-0.244645	0.165555	-0.372241	0.118573	0.565261	-0.0284329	0.146696	-0.145363	-0.396505	-0.414738	-0.421479	0.326144	0.0192274	-0.535579	-0.155404	0.118539	-0.208312	-0.235451	-0.31003	0.365721	0.0245825	0.218783	-0.495624	0.0970077	0.269417
[truncated: 319 more columns]

## Sheet: perm-P-left-tailed-TFa-brca
perm-P-left-tailed-TFa-brca: Significance analysis (permutation test) - left tailed p-values of each TF for BRCA
	TCGA-BH-A0B3	TCGA-A1-A0SJ	TCGA-BH-A0AZ	TCGA-BH-A0BJ	TCGA-BH-A0BS	TCGA-A8-A06Z	TCGA-A2-A04T	TCGA-A2-A04Q	TCGA-A2-A04U	TCGA-E2-A156	TCGA-A2-A04V	TCGA-A2-A04Y	TCGA-A2-A04W	TCGA-A2-A04N	TCGA-AN-A04D	TCGA-AN-A04A	TCGA-AN-A041	TCGA-AN-A049	TCGA-AO-A03P	TCGA-E2-A155	TCGA-AO-A03O	TCGA-AO-A03L	TCGA-AN-A0FV	TCGA-AN-A0FK	TCGA-AN-A0FL	TCGA-AN-A0FJ	TCGA-BH-A0HU	TCGA-A8-A081	TCGA-A8-A082	TCGA-E2-A154	TCGA-A8-A083	TCGA-A8-A08T	TCGA-A8-A075	TCGA-A8-A076	TCGA-A8-A09I	TCGA-A8-A079	TCGA-A8-A08J	TCGA-E2-A153	TCGA-A8-A06R	TCGA-BH-A0E2	TCGA-A2-A04P	TCGA-AO-A0JM	TCGA-AO-A0JB	TCGA-BH-A0E9	TCGA-AO-A0J8	TCGA-AO-A0JL	TCGA-E2-A152	TCGA-AO-A0J6	TCGA-AO-A0JJ
TCF3	0.721897	0.911584	0.619483	0.373947	0.583345	0.482217	0.884731	0.439366	0.514926	0.0674189	0.476361	0.526925	0.486502	0.0401371	0.966433	0.869733	0.849736	0.249821	0.801028	0.983717	0.422225	0.873161	0.931153	0.0721326	0.682617	0.954435	0.642765	0.337952	0.476075	0.006999	0.162834	0.0161406	0.297815	0.569919	0.637052	0.234966	0.913298	0.0441366	0.470361	0.86959	0.513641	0.743894	0.799743	0.291673	0.028853	0.768462	0.825454	0.912584	0.468933
MYB	0.00628482	0.808456	0.179546	0.369519	0.85045	0.998143	0.000571347	0.0027139	0.00242822	0.991573	0.977146	0.955006	0.0298529	0.38923	0.0289959	0.939009	0.881017	0.31167	0.996001	0.988002	0.981574	0.244679	0.760748	0.938723	0.0298529	0.0377089	0.960149	0.956149	0.997857	0.992572	0.982288	0.99143	0.525639	0.142694	0.82074	0.925725	0.938152	0.75732	0.414369	0.962577	0.00242822	0.17069	0.145693	0.853164	0.764462	0.000571347	0.118269	0.00442794	0.496072
TFAP4	0.988287	0.0097129	0.0601343	0.0244251	0.0137123	0.988002	0.832738	0.0251393	0.967005	0.384088	0.943579	0.430224	0.988002	0.00742751	0.960149	0.131553	0.489359	0.0515641	0.836309	0.944722	0.970433	0.664334	0.904728	0.829453	0.53121	0.986859	0.0458506	0.980431	0.864734	0.32224	0.289244	0.751464	0.995858	0.955863	0.999286	0.752464	0.998143	0.0105699	0.949293	0.224539	0.147265	0.62691	0.0508499	0.00185688	0.0592772	0.379803	0.920868	0.991573	0.0177118
MEF2A	0.939294	0.439794	0.810741	0.558349	0.263819	0.150693	0.99243	0.993572	0.95315	0.0114269	0.00899871	0.528353	0.886873	0.268105	0.98943	0.0707042	0.0484217	0.142123	0.00285673	0.0124268	0.491501	0.135124	0.469933	0.089273	0.992858	0.906156	0.800457	0.224254	0.0155692	0.0212827	0.054278	0.0397086	0.483502	0.261534	0.00642765	0.013141	0.0134267	0.178117	0.299529	0.205685	0.99143	0.644908	0.943865	0.515212	0.410798	0.997857	0.661191	0.901871	0.81774
ELK1	0.00171404	0.65662	0.329953	0.731467	0.912298	0.98743	0.000142837	0.0415655	0.00142837	0.999571	0.831881	0.746608	0.0194258	0.445793	0.000571347	0.35195	0.874304	0.948293	0.998	0.883017	0.991858	0.603914	0.513927	0.999429	0.00842737	0.00171404	0.922868	0.565633	0.887159	0.999571	0.998714	0.929439	0.327953	0.364091	0.886016	0.934438	0.948722	0.84945	0.901871	0.585916	0.0132838	0.143551	0.44108	0.852164	0.964434	0.000142837	0.132981	0.0027139	0.979574
SP1	0.0204257	0.929867	0.843737	0.655621	0.760034	0.419654	0.0964148	0.831738	0.348093	0.992715	0.974004	0.334238	0.0119983	0.994001	0.628624	0.509499	0.702185	0.806171	0.697615	0.893587	0.0731324	0.0085702	0.00128553	0.67019	0.873589	0.696615	0.195258	0.00299957	0.670047	0.792601	0.995144	0.97129	0.0409941	0.0355663	0.000142837	0.465076	0.00128553	0.561348	0.146693	0.959292	0.45265	0.337666	0.403514	0.994287	0.932581	0.946008	0.00842737	0.0742751	0.989573
ATF1	0.98186	0.576918	0.630481	0.631338	0.32881	0.0535638	0.998	0.977146	0.944437	0.101985	0.0685616	0.691901	0.967148	0.699614	0.992715	0.266391	0.097986	0.0308527	0.102985	0.415798	0.310956	0.0432795	0.374518	0.0162834	0.995286	0.974004	0.111555	0.0339951	0.0862734	0.0111413	0.0309956	0.0344237	0.395229	0.154835	0.0278532	0.0604199	0.0997	0.336952	0.152264	0.643051	0.96729	0.407085	0.940866	0.114412	0.365662	0.999	0.784174	0.994858	0.458363
ETS1	0.0054278	0.764605	0.717612	0.851164	0.980146	0.533352	0.0181403	0.874018	0.00957006	0.991287	0.833738	0.976718	0.00257106	0.785459	0.0259963	0.890444	0.524639	0.325096	0.99143	0.62691	0.94815	0.433795	0.00599914	0.959006	0.135838	0.0162834	0.710041	0.313384	0.882731	0.836452	0.943865	0.883731	0.111127	0.0562777	0.00399943	0.674904	0.0327096	0.964005	0.163691	0.923297	0.36052	0.241965	0.950721	0.937009	0.332381	0.00257106	0.000142837	0.13898	0.992001
EP300	0.993572	0.0837023	0.777175	0.57706	0.279246	0.0952721	0.996001	0.880446	0.887445	0.0115698	0.0315669	0.253821	0.974432	0.59263	0.853307	0.404371	0.0569919	0.248679	0.0109984	0.043708	0.471647	0.225539	0.545494	0.312527	0.970576	0.932153	0.521925	0.354092	0.0114269	0.0811313	0.00771318	0.119412	0.817597	0.531067	0.251535	0.041137	0.223111	0.393801	0.577346	0.321097	0.99143	0.633052	0.97029	0.121268	0.489787	0.984859	0.883874	0.997715	0.394801
ATF2	0.887159	0.195543	0.576775	0.643622	0.830024	0.227967	0.991001	0.986716	0.7976	0.498215	0.127839	0.483502	0.061277	0.337095	0.956292	0.496072	0.494072	0.0348522	0.801028	0.958435	0.467933	0.0702757	0.0972718	0.0168547	0.916583	0.866305	0.0145693	0.702328	0.934581	0.0528496	0.947722	0.810598	0.00785602	0.0115698	0.00328524	0.323668	0.0595629	0.0805599	0.00585631	0.501785	0.895586	0.0251393	0.72761	0.984716	0.0649907	0.900443	0.356092	0.961863	0.985859
RELA	0.979146	0.0175689	0.270676	0.341808	0.188259	0.552493	0.993572	0.79103	0.987288	0.518355	0.101843	0.160834	0.928724	0.546351	0.731324	0.151693	0.296958	0.386088	0.395943	0.0944151	0.85345	0.821454	0.495929	0.951721	0.642908	0.959434	0.27039	0.784174	0.207685	0.832167	0.393087	0.216683	0.870304	0.673618	0.836452	0.643051	0.719326	0.0852735	0.854592	0.0777032	0.805171	0.425653	0.765319	0.0177118	0.355806	0.775032	0.61734	0.975432	0.313098
YY1	0.913155	0.729753	0.670047	0.311527	0.1007	0.0125696	0.995858	0.7986	0.988287	0.00414227	0.588059	0.858306	0.889587	0.510213	0.982288	0.490216	0.634909	0.0765605	0.042851	0.604485	0.256392	0.616198	0.760891	0.0105699	0.801028	0.973004	0.585631	0.214541	0.00228539	0.0015712	0.00242822	0.00414227	0.836738	0.87259	0.591487	0.441223	0.689901	0.116555	0.0605628	0.648764	0.924439	0.957435	0.986002	0.312098	0.0728467	0.95772	0.872018	0.873732	0.407799
IRF1	0.020997	0.487216	0.595201	0.201257	0.600057	0.936438	0.00571347	0.00685616	0.15812	0.772461	0.930867	0.546208	0.935723	0.139837	0.0314241	0.401371	0.817597	0.247679	0.890444	0.93958	0.971004	0.335095	0.986145	0.825025	0.246108	0.254249	0.405371	0.672475	0.4965	0.675761	0.790173	0.515498	0.94815	0.856878	0.997286	0.90787	0.983859	0.719611	0.938152	0.87159	0.0874161	0.725896	0.865305	0.0108556	0.144408	0.015712	0.928582	0.097986	0.0719897
IRF2	0.0267105	0.971004	0.726182	0.932867	0.716612	0.027139	0.346665	0.992144	0.00885588	0.950578	0.346665	0.467362	0.000142837	0.95115	0.243537	0.286673	0.0431367	0.959863	0.838594	0.115269	0.0694187	0.0231396	0.00042851	0.183545	0.0462791	0.0104271	0.339523	0.00214255	0.431081	0.845593	0.980289	0.887873	0.000999857	0.000285673	0.000142837	0.16012	0.000571347	0.861448	0.041137	0.2971	0.630767	0.104985	0.100843	1	0.996143	0.279103	0.00142837	0.350379	0.999571
TFCP2	0.919726	0.269819	0.552207	0.731753	0.537352	0.00671333	0.999	0.995715	0.969861	0.348236	0.0661334	0.164834	0.0714184	0.369233	0.987145	0.382374	0.122268	0.878589	0.22054	0.0625625	0.0788459	0.0508499	0.00557063	0.149264	0.954578	0.86859	0.263819	0.00414227	0.130696	0.300386	0.47936	0.108413	0.0409941	0.00357092	0.00114269	0.174546	0.00585631	0.300671	0.116983	0.246393	0.986859	0.182688	0.907156	0.891873	0.78146	0.999	0.0407085	0.933724	0.966719
GATA2	0.00485645	0.289816	0.392944	0.342808	0.298957	0.996572	0.000142837	0.00085702	0.0169976	0.982574	0.996143	0.32324	0.369947	0.817597	0.000999857	0.826453	0.924297	0.855306	0.988145	0.534924	0.960291	0.972433	0.918012	0.999857	0.00357092	0.0204257	0.832595	0.983288	0.977575	0.999286	0.829881	0.990573	0.991287	0.970861	1	0.997	0.998286	0.437509	0.992572	0.632767	0.00357092	0.76032	0.0237109	0.115841	0.936866	0.000285673	0.675475	0.00114269	0.0112841
GATA3	0.968147	0.815598	0.944865	0.821883	0.459649	0.00114269	0.998143	0.997143	0.963862	0.00228539	0.00471361	0.195258	0.928439	0.149122	0.998572	0.531924	0.13898	0.787887	0.00285673	0.146836	0.00814169	0.817455	0.334524	0.0114269	0.983288	0.97229	0.694472	0.034138	0.000714184	0.000999857	0.0154264	0.0015712	0.0364234	0.128839	0.0112841	0.00385659	0.00799886	0.51664	0.157406	0.445079	0.998	0.699614	0.981288	0.576203	0.42294	0.999857	0.835024	0.998857	0.748893
MECOM	0.225111	0.485645	0.389659	0.54078	0.581917	0.299814	0.0107128	0.843737	0.0809884	0.936866	0.459077	0.649479	0.425939	0.842451	0.0439937	0.421797	0.573347	0.199829	0.266533	0.369519	0.709184	0.57349	0.110127	0.930153	0.35195	0.121697	0.380803	0.745322	0.398514	0.87816	0.689616	0.794458	0.101271	0.287245	0.25882	0.428367	0.0155692	0.92901	0.115841	0.416655	0.237395	0.186545	0.505071	0.958577	0.893158	0.0395658	0.432367	0.186402	0.882303
MZF1	0.986002	0.0409941	0.0229967	0.0602771	0.0194258	0.135981	0.993715	0.788173	0.996429	0.275818	0.312955	0.160406	0.984002	0.918155	0.924868	0.401228	0.426939	0.171833	0.212827	0.111841	0.325382	0.226968	0.450793	0.661334	0.624625	0.987859	0.0331381	0.396515	0.163977	0.502642	0.0207113	0.340237	0.931867	0.893729	0.411941	0.566491	0.586202	0.279389	0.442794	0.113984	0.394801	0.373804	0.499214	0.206685	0.43808	0.979289	0.768604	0.965291	0.169547
IKZF1	0.396515	0.541066	0.575632	0.640908	0.80717	0.67219	0.320097	0.234109	0.64148	0.47279	0.764605	0.799314	0.101271	0.512927	0.653335	0.784459	0.908442	0.806885	0.523925	0.767176	0.480931	0.366091	0.197972	0.829453	0.628624	0.53778	0.807028	0.380089	0.411655	0.887445	0.828596	0.96929	0.220683	0.252821	0.0594201	0.459363	0.255392	0.170261	0.375518	0.603057	0.526353	0.452221	0.444794	0.94258	0.561348	0.790887	0.0779889	0.179689	0.747465
IKZF2	0.0707042	0.852735	0.706613	0.926296	0.681617	0.110127	0.127125	0.452364	0.0838452	0.648622	0.884302	0.47079	0.115126	0.944865	0.0499929	0.734609	0.441794	0.610913	0.448507	0.143694	0.154835	0.234681	0.121126	0.53678	0.15055	0.0605628	0.841737	0.0548493	0.75175	0.789744	0.736895	0.90787	0.389659	0.321525	0.101414	0.306099	0.122982	0.993287	0.234252	0.694329	0.387945	0.260963	0.200971	0.947579	0.823882	0.460077	0.563062	0.0758463	0.601057
CUX1	0.58306	0.371804	0.481217	0.260677	0.585345	0.690044	0.503785	0.136838	0.926868	0.248822	0.481645	0.0821311	0.954007	0.166262	0.530353	0.707328	0.733467	0.531638	0.347379	0.805456	0.308385	0.566776	0.988573	0.81874	0.753607	0.935723	0.524639	0.862448	0.244822	0.547922	0.437937	0.170833	0.510927	0.630767	0.99243	0.528353	0.859591	0.185545	0.426225	0.694044	0.665905	0.795172	0.549779	0.131695	0.316812	0.645194	0.985859	0.613198	0.0331381
PBX1	0.0692758	0.763462	0.603485	0.596629	0.966291	0.612627	0.116412	0.330096	0.0648479	0.972575	0.937438	0.785316	0.00828453	0.657192	0.676618	0.972147	0.767747	0.807028	0.998429	0.978146	0.22911	0.373947	0.0302814	0.848165	0.207685	0.335952	0.712184	0.11327	0.818026	0.943294	0.968433	0.828167	0.0269961	0.0304242	0.0744179	0.394229	0.400943	0.55035	0.41794	0.959577	0.412655	0.183545	0.44865	0.876589	0.759606	0.288816	0.00285673	0.631338	0.705042
CEBPB	0.137837	0.969433	0.874161	0.991858	0.581203	0.0571347	0.754321	0.86102	0.0241394	0.151264	0.197829	0.895729	0.00342808	0.297386	0.514212	0.106271	0.190401	0.974575	0.076989	0.306385	0.0307099	0.399229	0.166976	0.00299957	0.268962	0.00485645	0.881731	0.194401	0.291673	0.0362805	0.223111	0.522925	0.0369947	0.133838	0.0165691	0.191687	0.0902728	0.81317	0.182974	0.145979	0.813455	0.507785	0.327382	0.997143	0.884731	0.551493	0.140551	0.49293	0.980717
CREB1	0.00671333	0.992144	0.615912	0.173689	0.997857	0.984002	0.00342808	0.714184	0.0897015	0.999857	0.892872	0.994715	0.0127125	0.721754	0.483931	0.962577	0.654906	0.196543	0.996001	0.997429	0.807456	0.30767	0.0362805	0.762605	0.519069	0.61077	0.807599	0.240823	0.937295	0.963862	0.998429	0.536923	0.00614198	0.00214255	0.00942722	0.382231	0.0138552	0.774461	0.0141408	0.997715	0.227682	0.350521	0.933438	0.550493	0.161548	0.0619911	0.00299957	0.0455649	0.924439
CEBPA	0.999	0.0159977	0.120126	0.276818	0.0532781	0.0871304	1	0.552493	0.996001	0.00114269	0.0169976	0.0102842	0.999857	0.461077	0.933152	0.65105	0.0261391	0.0902728	0.0105699	0.02014	0.217398	0.420083	0.895301	0.501071	0.965005	0.991573	0.102128	0.288102	0.0177118	0.0735609	0.0042851	0.013998	0.996858	0.89073	0.984431	0.19183	0.874018	0.872875	0.83988	0.122125	0.960434	0.287102	0.506642	0.000714184	0.128696	0.997	0.99243	1	0.00371376
MAX	0.960577	0.209113	0.574061	0.182545	0.274532	0.170119	0.966719	0.971147	0.930439	0.163691	0.137123	0.359806	0.958292	0.704899	0.983288	0.471933	0.124411	0.0228539	0.140551	0.061277	0.486502	0.307242	0.763748	0.687759	0.988287	0.986288	0.314812	0.136838	0.0171404	0.186973	0.0238537	0.0327096	0.776032	0.69333	0.0619911	0.162548	0.050707	0.349093	0.160406	0.429224	0.75075	0.913584	0.953292	0.216826	0.315812	0.956863	0.537209	0.877589	0.13998
USF1	0.000142837	0.735466	0.838594	0.906585	0.279103	0.936009	0.000142837	0.0318526	0.000142837	0.990001	0.56092	0.0957006	0.000999857	0.420226	0.000571347	0.272104	0.630196	0.999	0.974718	0.570633	0.822168	0.768033	0.179974	0.98943	0.000285673	0.000142837	0.807456	0.90987	0.991858	0.996572	0.995286	0.978003	0.219254	0.574775	0.983002	0.990858	0.969147	0.963148	0.978432	0.304099	0.00199971	0.329096	0.0161406	0.999143	0.996001	0.000142837	0.336238	0.00299957	0.988716
POU2F1	0.0571347	0.748893	0.210113	0.529639	0.0674189	0.648764	0.00657049	0.033281	0.00985573	0.984002	0.988716	0.314241	0.035852	0.884445	0.00871304	0.234109	0.254392	0.545208	0.963434	0.519926	0.85345	0.248107	0.00914155	0.96272	0.00357092	0.0631338	0.120269	0.659763	0.999429	0.985145	0.974718	0.998857	0.766748	0.278817	0.667619	0.964291	0.364091	0.812455	0.445079	0.521068	0.00885588	0.302957	0.00257106	0.964148	0.920154	0.00171404	0.174975	0.0668476	0.808884
HSF1	0.000285673	0.979146	0.119983	0.361805	0.810741	0.992715	0.000142837	0.000714184	0.000714184	0.998286	0.985288	0.993572	0.0844165	0.951436	0.00085702	0.833452	0.9023	0.896443	0.994572	0.848879	0.88673	0.906442	0.768033	0.994715	0.000285673	0.000285673	0.940294	0.961577	0.997286	0.997429	0.902585	0.991001	0.895729	0.964576	0.994858	0.979003	0.968719	0.992715	0.948579	0.919297	0.000571347	0.400086	0.0441366	0.538209	0.733038	0.000142837	0.0515641	0.000285673	0.0631338
ACTR1A	0.0688473	0.754178	0.488073	0.676475	0.917726	0.838452	0.0589916	0.319669	0.048993	0.876589	0.958006	0.961863	0.27239	0.574489	0.66719	0.921868	0.431938	0.530496	0.941723	0.863162	0.947722	0.214969	0.157406	0.787316	0.395801	0.149979	0.864162	0.134409	0.505356	0.830453	0.817026	0.96829	0.460077	0.296243	0.176261	0.418226	0.502928	0.780317	0.626053	0.669761	0.252678	0.316383	0.766319	0.701471	0.627339	0.213541	0.0644194	0.0747036	0.43051
RORA	0.92701	0.62234	0.876875	0.892444	0.529353	0.00599914	0.999571	0.997286	0.780888	0.00799886	0.00685616	0.351093	0.548207	0.0592772	0.992144	0.0301386	0.0238537	0.666619	0.0219969	0.0138552	0.18983	0.156835	0.408799	0.0165691	0.946865	0.587345	0.782745	0.0398514	0.00685616	0.0124268	0.117126	0.0835595	0.0379946	0.0665619	0.00299957	0.00742751	0.00399943	0.476361	0.121983	0.0968433	0.997572	0.285959	0.83988	0.965862	0.769319	0.997572	0.525925	0.979574	0.97986
CREBBP	0.0921297	0.271961	0.377517	0.246251	0.888445	0.990144	0.0291387	0.0671333	0.447507	0.733181	0.792744	0.734609	0.450936	0.514069	0.208256	0.888587	0.933867	0.745322	0.954864	0.885873	0.73818	0.632053	0.464791	0.867448	0.0772747	0.138123	0.730039	0.871161	0.816455	0.896301	0.678617	0.731038	0.485931	0.798457	0.841594	0.895729	0.867876	0.351378	0.665762	0.742465	0.0701328	0.216112	0.201685	0.0738466	0.113984	0.289102	0.0204257	0.147122	0.113698
JUN	0.00385659	0.270676	0.518355	0.216826	0.911156	0.997	0.000714184	0.00914155	0.0445651	0.984145	0.96272	0.274532	0.694901	0.384516	0.00714184	0.97129	0.894444	0.711613	0.998429	0.986716	0.728467	0.799457	0.947293	0.999429	0.0301386	0.434509	0.120983	0.768176	0.926153	0.99043	0.987145	0.655763	0.587773	0.55992	0.995858	0.931581	0.998572	0.360806	0.756606	0.942722	0.0114269	0.252821	0.152264	0.0737038	0.248822	0.0015712	0.657478	0.127553	0.0409941
NFYA	0.979003	0.0439937	0.041994	0.0532781	0.311241	0.906442	0.961291	0.292815	0.967005	0.329239	0.945294	0.413512	0.788887	0.0695615	0.965434	0.606056	0.833738	0.0681331	0.86302	0.981574	0.702185	0.986288	0.589487	0.346093	0.656192	0.969576	0.225111	0.983431	0.732181	0.129553	0.339809	0.151835	0.92144	0.953292	0.996715	0.317098	0.962434	0.00399943	0.89073	0.0929867	0.518212	0.493787	0.139837	0.013998	0.141694	0.516212	0.69133	0.944008	0.0299957
ESR1	0.00285673	0.97129	0.670904	0.778889	0.891444	0.861591	0.0097129	0.150121	0.0574204	0.998429	0.936152	0.928867	0.000285673	0.884445	0.0798457	0.847736	0.89073	0.843594	0.991144	0.991287	0.370947	0.11984	0.006999	0.719754	0.123268	0.0575632	0.778032	0.716469	0.999571	0.980146	0.993715	0.985145	0.020997	0.00642765	0.0432795	0.987573	0.140694	0.773889	0.11884	0.987288	0.0381374	0.212684	0.455364	0.978432	0.714469	0.0162834	0.00185688	0.0108556	0.8993
NR3C1	0.0512784	0.96172	0.947436	0.68933	0.750036	0.560349	0.254107	0.744322	0.224539	0.741037	0.718469	0.712041	0.0165691	0.820026	0.420654	0.459077	0.756749	0.743608	0.481503	0.508213	0.535352	0.217255	0.155264	0.227682	0.511927	0.219254	0.820454	0.135981	0.449936	0.258534	0.755749	0.392373	0.144836	0.256106	0.0185688	0.71804	0.0329953	0.670904	0.387802	0.932295	0.535781	0.751036	0.838452	0.941723	0.465362	0.547636	0.0397086	0.0742751	0.968576
NFKB1	0.720897	0.125125	0.509641	0.588487	0.145836	0.0197115	0.239537	0.763034	0.026282	0.194544	0.19183	0.412512	0.843594	0.646765	0.0588487	0.164405	0.0744179	0.437652	0.121697	0.0119983	0.717755	0.93001	0.508784	0.809456	0.167405	0.0824168	0.413084	0.165262	0.0168547	0.73718	0.126553	0.311813	0.943865	0.871018	0.610627	0.217826	0.419369	0.985288	0.854735	0.139266	0.588487	0.395801	0.278817	0.734181	0.850736	0.0475646	0.896872	0.905871	0.636195
SRF	0.771461	0.178974	0.316383	0.465648	0.479217	0.38823	0.690473	0.265248	0.923297	0.751178	0.541351	0.242822	0.689473	0.442937	0.543065	0.782031	0.481503	0.407085	0.769604	0.604914	0.674618	0.124839	0.308242	0.741323	0.623625	0.889302	0.0634195	0.166405	0.741751	0.71347	0.521354	0.57806	0.917583	0.347522	0.41337	0.849164	0.738894	0.660049	0.501785	0.749607	0.36709	0.28096	0.651193	0.071704	0.106985	0.903728	0.547636	0.75732	0.369233
TBP	0.00228539	0.818455	0.828167	0.805599	0.449507	0.70747	0.00042851	0.349521	0.00257106	0.964576	0.95315	0.48793	0.0485645	0.908442	0.00585631	0.543779	0.303957	0.962577	0.608627	0.193401	0.66719	0.660763	0.0578489	0.996715	0.0285673	0.0164262	0.795172	0.221825	0.763462	0.995429	0.955435	0.98943	0.274104	0.38266	0.53778	0.737323	0.118983	0.777318	0.811027	0.638909	0.110127	0.645479	0.0515641	0.998572	0.997	0.00228539	0.301671	0.013998	0.981003
SREBF1	0.193972	0.891301	0.576918	0.514069	0.624054	0.110841	0.365519	0.808742	0.381231	0.144979	0.716041	0.606056	0.23211	0.910299	0.612912	0.899586	0.288673	0.0992715	0.601486	0.562634	0.2034	0.749036	0.164834	0.571061	0.678046	0.8006	0.667619	0.120411	0.49093	0.508356	0.325668	0.437937	0.303528	0.238823	0.0649907	0.390087	0.0935581	0.423082	0.0738466	0.839023	0.549636	0.825025	0.930581	0.953435	0.589487	0.141837	0.178832	0.163834	0.579203
STAT6	0.972004	0.00914155	0.402228	0.513212	0.266105	0.182117	0.800886	0.550921	0.0832738	0.0042851	0.00114269	0.0705613	0.995715	0.0231396	0.118983	0.0519926	0.0365662	0.720183	0.0457078	0.0631338	0.745322	0.684045	0.999857	0.484502	0.83231	0.0574204	0.519069	0.88116	0.0985573	0.608627	0.254107	0.227682	0.553778	0.670476	0.999143	0.107413	0.995572	0.798172	0.954149	0.0235681	0.888873	0.226111	0.593344	0.284674	0.851307	0.22054	0.999857	0.99343	0.210256
AHR	0.500357	0.715326	0.0882731	0.0977003	0.649907	0.962005	0.0162834	0.0748465	0.61077	0.774889	0.812741	0.531353	0.901443	0.0874161	0.211398	0.740037	0.99143	0.0832738	0.715184	0.97686	0.412798	0.88016	0.996429	0.213969	0.531353	0.742037	0.23311	0.926868	0.852878	0.23011	0.767605	0.750179	0.631767	0.927725	0.995858	0.706185	0.96929	0.0414227	0.880731	0.779603	0.0324239	0.881731	0.180403	0.16012	0.0471361	0.173975	0.947579	0.0464219	0.123554
ARNT	0.995144	0.582203	0.123411	0.15155	0.685474	0.740751	0.999143	0.530353	0.994429	0.615912	0.471504	0.946151	0.934009	0.297672	0.996286	0.643622	0.389373	0.00299957	0.506356	0.812313	0.937438	0.34995	0.439794	0.107842	0.973575	0.996858	0.352378	0.863162	0.109556	0.0414227	0.0552778	0.0374232	0.92901	0.460506	0.403371	0.119983	0.356806	0.163691	0.297957	0.875732	0.926011	0.149122	0.949293	0.000714184	0.00585631	0.978574	0.27796	0.993858	0.0792744
EGR1	0.00042851	0.624482	0.387516	0.458934	0.794886	0.996858	0.000142837	0.00142837	0.00199971	1	0.996715	0.259249	0.196115	0.874161	0.000142837	0.970004	0.999	0.924725	0.999429	0.797029	0.908156	0.997429	0.990287	1	0.000142837	0.00599914	0.823311	0.95315	0.99343	1	0.998	0.987573	0.944579	0.996715	1	0.997286	0.999286	0.994287	0.943579	0.72204	0.000285673	0.842451	0.0415655	0.605485	0.85045	0.000142837	0.813741	0.000142837	0.0607056
EGR3	0.999286	0.860449	0.0997	0.230824	0.279246	0.027996	1	0.963291	0.999857	0.319526	0.348522	0.762177	0.0945579	0.907299	0.999571	0.812027	0.0321383	0.0544208	0.728896	0.296243	0.801314	0.0239966	0.000142837	0.0767033	0.98943	0.998857	0.246822	0.433509	0.854592	0.0947008	0.0197115	0.16112	0.715612	0.00528496	0.000142837	0.795601	0.000142837	0.0309956	0.200543	0.980289	0.993858	0.0362805	0.753464	0.137552	0.0899871	0.998714	0.000142837	0.999429	0.495215
EGR2	0.006999	0.224397	0.697329	0.902585	0.940294	0.872161	0.00685616	0.254678	0.013998	0.820311	0.741037	0.375661	0.0325668	0.0748465	0.0314241	0.411941	0.811741	0.94058	0.861448	0.882445	0.565633	0.511784	0.77946	0.51764	0.0668476	0.00742751	0.847165	0.653192	0.972433	0.942865	0.996286	0.980431	0.0198543	0.131981	0.887445	0.369661	0.884017	0.748893	0.384374	0.120411	0.103557	0.333667	0.0645622	0.95115	0.935152	0.0725611	0.771604	0.0101414	0.689473
XBP1	0.998714	0.00199971	0.245965	0.220826	0.0351378	0.346665	0.999	0.344522	0.997286	0.00128553	0.00514212	0.00385659	1	0.0015712	0.98843	0.167262	0.150836	0.541351	0.0661334	0.0724182	0.226968	0.887302	0.998714	0.320526	0.960006	0.996001	0.530781	0.78346	0.0758463	0.256963	0.0467076	0.0485645	0.884874	0.89273	0.998572	0.069133	0.996858	0.109699	0.933438	0.0182831	0.960863	0.664334	0.307956	0.00442794	0.226968	0.993858	0.999571	0.998572	0.00657049
REST	0.831024	0.771747	0.593201	0.72961	0.721897	0.0635623	0.997857	0.856163	0.935152	0.185973	0.384374	0.77846	0.531353	0.56949	0.981717	0.757035	0.113412	0.418654	0.590344	0.456221	0.192115	0.191258	0.0641337	0.115269	0.81874	0.955863	0.364662	0.119697	0.363662	0.0328524	0.0674189	0.0541351	0.154121	0.100557	0.00842737	0.138837	0.169262	0.276532	0.204399	0.594772	0.92801	0.387802	0.936295	0.347665	0.235109	0.984574	0.0919869	0.968576	0.72961
RREB1	0.998857	0.0167119	0.280246	0.159834	0.0121411	0.00957006	1	0.945436	0.996143	0.00042851	0.0292815	0.0471361	0.997143	0.811313	0.997	0.0338523	0.0225682	0.304242	0.000714184	0.00885588	0.00714184	0.0518497	0.708185	0.00471361	0.994429	0.99043	0.00442794	0.100986	0.0287102	0.00285673	0.00799886	0.054278	0.884445	0.685759	0.0497072	0.0097129	0.278246	0.273961	0.402085	0.0217112	0.960577	0.502785	0.349664	0.101128	0.491073	1	0.968433	0.999571	0.0517069
IRF9	0.999857	0.0104271	0.328524	0.438937	0.122125	0.0369947	0.999714	0.947293	0.990573	0.00085702	0.00128553	0.252107	0.999714	0.202971	0.966433	0.0845593	0.0532781	0.123839	0.00199971	0.0291387	0.448507	0.967148	0.994144	0.0619911	0.980717	0.934581	0.119554	0.895301	0.0125696	0.0054278	0.00257106	0.00385659	0.91944	0.963577	0.973861	0.00814169	0.968005	0.0487073	0.498072	0.0124268	0.964005	0.722754	0.61734	0.0162834	0.239823	0.991144	0.999857	0.999429	0.0435652
EBF1	0.511213	0.970004	0.925868	0.926439	0.689901	0.14098	0.936438	0.971718	0.326953	0.0932724	0.00942722	0.885159	0.0369947	0.251107	0.950436	0.0589916	0.405371	0.870304	0.0154264	0.601914	0.0872732	0.618055	0.660334	0.00214255	0.897586	0.091844	0.925154	0.471218	0.097129	0.00728467	0.242965	0.0457078	0.00842737	0.239966	0.0114269	0.0905585	0.0505642	0.324097	0.0405656	0.476646	0.983002	0.539494	0.699614	0.988573	0.539352	0.926296	0.532495	0.52264	0.990001
TP53	0.994001	0.745751	0.577917	0.762748	0.145408	0.0179974	0.993144	0.900586	0.820311	0.0117126	0.0492787	0.564634	0.747036	0.738609	0.926725	0.111555	0.102842	0.287388	0.00128553	0.0659906	0.0959863	0.244394	0.443651	0.00314241	0.958292	0.499214	0.58306	0.657335	0.112413	0.00214255	0.0127125	0.107985	0.588059	0.582345	0.0502785	0.0885588	0.0678475	0.723182	0.28753	0.313098	0.982717	0.576775	0.633338	0.63091	0.25682	0.985431	0.781317	0.942865	0.403085
LMO2	0.00214255	0.885588	0.644479	0.588773	0.9023	0.715898	0.000142837	0.178546	0.0015712	0.969576	0.887587	0.815026	0.480646	0.822311	0.00299957	0.369376	0.508213	0.268676	0.473075	0.579917	0.946579	0.905585	0.926725	0.983002	0.12841	0.0042851	0.975861	0.825454	0.481217	0.985288	0.968005	0.928439	0.383517	0.725753	0.965148	0.445365	0.375232	0.913441	0.364519	0.644479	0.137266	0.74975	0.637195	0.97129	0.962005	0.00042851	0.854307	0.00042851	0.735181
RFX1	0.00328524	0.0789887	0.464505	0.684188	0.88773	0.988145	0.00042851	0.0652764	0.0115698	0.998	0.844165	0.333524	0.226111	0.771033	0.0335666	0.304671	0.683188	0.510213	0.859163	0.580774	0.752464	0.0735609	0.875589	0.999	0.115269	0.0308527	0.95672	0.853592	0.976718	0.999857	1	0.999714	0.0112841	0.103699	0.591058	0.173118	0.242108	0.997	0.0422797	0.255106	0.036709	0.109556	0.0548493	0.989716	0.96929	0.0401371	0.772318	0.00371376	0.579346
NFE2L1	0.805028	0.767319	0.480646	0.537066	0.0837023	0.103985	0.93201	0.800457	0.468504	0.0348522	0.284674	0.732038	0.544636	0.183688	0.77089	0.416083	0.223682	0.591487	0.333238	0.314526	0.286816	0.656192	0.307385	0.0644194	0.348664	0.353521	0.598343	0.247536	0.227967	0.0388516	0.0187116	0.115698	0.735752	0.67976	0.38066	0.462077	0.460791	0.161263	0.844451	0.394801	0.7996	0.702757	0.198829	0.772747	0.446079	0.514926	0.362805	0.858163	0.730181
FOXC1	0.318954	0.726325	0.747607	0.41694	0.495072	0.0664191	0.471933	0.899729	0.550064	0.273247	0.632481	0.0177118	0.486073	0.853878	0.145265	0.904728	0.671761	0.646765	0.610484	0.147979	0.0514212	0.559777	0.674332	0.565919	0.158263	0.725896	0.0344237	0.0862734	0.194258	0.558492	0.119126	0.0434224	0.339951	0.588773	0.417369	0.757606	0.446365	0.723182	0.169262	0.384945	0.0605628	0.771747	0.85702	0.786459	0.520497	0.313669	0.702471	0.420369	0.255821
NFATC4	0.083131	0.193829	0.195972	0.146693	0.459077	0.905156	0.00114269	0.197686	0.0932724	0.822597	0.93101	0.18783	0.584774	0.454792	0.00999857	0.78046	0.970433	0.413798	0.877018	0.920011	0.77946	0.940294	0.876303	0.92901	0.0747036	0.16312	0.0974147	0.698329	0.749464	0.72104	0.722897	0.651193	0.89173	0.968005	0.977289	0.957435	0.966433	0.382088	0.767605	0.308242	0.0334238	0.513212	0.163691	0.516783	0.201828	0.00899871	0.904157	0.0335666	0.35295
ETS2	0.973432	0.455792	0.934866	0.668476	0.00514212	0.000714184	0.991001	0.978003	0.867019	0.00085702	0.0697043	0.0162834	0.994001	0.62891	0.991144	0.0187116	0.0484217	0.266819	0.000285673	0.00471361	0.00128553	0.142123	0.482788	0.0027139	0.986145	0.976146	0.0187116	0.000714184	0.00142837	0.000571347	0.00828453	0.070847	0.83031	0.675475	0.0168547	0.0042851	0.0109984	0.726182	0.291815	0.0512784	0.98186	0.972147	0.692473	0.581631	0.764748	1	0.984574	0.987859	0.688759
SOX9	0.916869	0.748607	0.4965	0.472361	0.552207	0.0379946	0.986431	0.86202	0.920726	0.0427082	0.11984	0.199971	0.593344	0.0212827	0.964291	0.853164	0.47079	0.124411	0.122411	0.703042	0.154692	0.73718	0.852592	0.136695	0.967148	0.982288	0.532638	0.39123	0.050707	0.036709	0.164834	0.0154264	0.0665619	0.0234252	0.189544	0.178117	0.19283	0.111984	0.121983	0.66162	0.949293	0.5005	0.94815	0.787887	0.107413	0.841166	0.860306	0.905442	0.804171
ZEB1	0.00514212	0.946865	0.956006	0.837166	0.945294	0.274389	0.000285673	0.795458	0.00114269	0.289387	0.106128	0.535923	0.911727	0.592344	0.0027139	0.485788	0.813598	0.807742	0.0337095	0.427796	0.0672761	0.983002	0.999571	0.600914	0.170833	0.00414227	0.876303	0.350664	0.0239966	0.69233	0.799457	0.0807028	0.0718469	0.970147	0.993001	0.161834	0.910013	0.992715	0.400086	0.510784	0.131695	0.802457	0.804314	0.978574	0.874589	0.013998	0.999571	0.00571347	0.913155
TGIF1	0.986002	0.333524	0.0181403	0.0211398	0.313527	0.498072	0.99343	0.387088	0.991858	0.123411	0.496072	0.504642	0.8973	0.304242	0.982003	0.603057	0.48136	0.0285673	0.619483	0.866876	0.224968	0.353664	0.647907	0.0948436	0.957863	0.997572	0.0655621	0.637338	0.700043	0.243679	0.238252	0.309099	0.703328	0.344522	0.385802	0.711898	0.607342	0.027139	0.202257	0.294101	0.394372	0.784602	0.759034	0.127553	0.0821311	0.970004	0.306528	0.703899	0.0575632
MEIS1	0.0415655	0.520354	0.97986	0.901014	0.20997	0.155549	0.0438509	0.418226	0.0304242	0.0494215	0.871018	0.0884159	0.794315	0.373947	0.056849	0.185259	0.524354	0.928867	0.124125	0.0851307	0.0444222	0.905728	0.899729	0.726182	0.0832738	0.145693	0.0558492	0.167119	0.647336	0.158977	0.663762	0.815598	0.834309	0.980146	0.930581	0.253821	0.962148	0.77746	0.952293	0.364805	0.189402	0.921011	0.0421368	0.841023	0.745036	0.37766	0.96072	0.339523	0.85145
FOXJ2	0.999857	0.110698	0.0281388	0.11127	0.0252821	0.296958	1	0.359092	0.999286	0.0164262	0.386516	0.768319	0.929439	0.178403	0.997715	0.027139	0.0928439	0.0141408	0.194401	0.166976	0.947293	0.0667048	0.199686	0.00228539	0.881731	0.986573	0.427939	0.903728	0.828167	0.00757035	0.006999	0.523068	0.994144	0.712898	0.317383	0.422368	0.75175	0.0159977	0.648764	0.187116	0.962148	0.283531	0.296958	0.00085702	0.021854	0.995858	0.522497	0.994572	0.0625625
E2F1	0.969433	0.318954	0.0132838	0.0101414	0.00799886	0.865591	0.697472	0.00471361	0.814741	0.0127125	0.86302	0.695758	0.998857	0.0589916	0.465362	0.459791	0.265105	0.0649907	0.172404	0.117983	0.978574	0.995572	0.998857	0.687616	0.0595629	0.871875	0.980717	0.99143	0.269961	0.393658	0.00128553	0.114127	1	0.999429	1	0.934152	0.996858	0.149407	0.991715	0.265105	0.175404	0.900157	0.376089	0.00228539	0.0667048	0.0251393	0.986288	0.306099	0.00228539
TTF1	0.0202828	0.954864	0.953721	0.988002	0.829167	0.190544	0.0275675	0.615341	0.00828453	0.238252	0.29053	0.468219	0.00571347	0.0767033	0.0808456	0.54078	0.79103	0.986859	0.834309	0.85245	0.0379946	0.770604	0.568919	0.0399943	0.0328524	0.0221397	0.82274	0.105556	0.827596	0.18683	0.930581	0.794029	0.000714184	0.0118554	0.102414	0.644194	0.473932	0.477646	0.114841	0.774604	0.277103	0.311384	0.13898	1	0.846593	0.0935581	0.344951	0.021854	0.995286
VDR	0.00571347	0.989859	0.822882	0.893158	0.965434	0.535066	0.0334238	0.872018	0.0142837	0.992858	0.64805	0.952293	0.000285673	0.836452	0.220826	0.493501	0.787459	0.652193	0.713755	0.57906	0.78046	0.113698	0.04985	0.019283	0.522354	0.00814169	0.934581	0.0549921	0.471361	0.525496	0.981288	0.737323	0.0128553	0.0108556	0.00114269	0.478932	0.00214255	0.751893	0.325811	0.778603	0.374232	0.772461	0.956863	0.987288	0.948007	0.251107	0.00685616	0.00257106	0.998714
AR	0.9013	0.0534209	0.215683	0.0914155	0.145551	0.896301	0.495786	0.0152835	0.953292	0.183117	0.267533	0.295244	0.998714	0.51664	0.646908	0.485502	0.736038	0.194686	0.492644	0.321811	0.615769	0.622054	0.998	0.938437	0.700614	0.776746	0.713612	0.929581	0.553207	0.713612	0.0921297	0.311527	0.97886	0.991573	0.999714	0.203828	0.999	0.451078	0.844451	0.438509	0.333524	0.713184	0.360091	0.00128553	0.109413	0.494786	0.998572	0.454935	0.00042851
NKX3-1	0.0311384	0.655763	0.922868	0.822597	0.995572	0.966005	0.0111413	0.615912	0.0309956	0.914012	0.271533	0.523354	0.0954149	0.335095	0.178974	0.450936	0.843737	0.716612	0.728753	0.957435	0.478217	0.139837	0.989573	0.34895	0.844594	0.0245679	0.793172	0.628196	0.93758	0.748036	0.999286	0.85145	0.00728467	0.214541	0.760463	0.16012	0.877018	0.762605	0.0714184	0.607056	0.482788	0.415655	0.630196	0.984145	0.86002	0.189973	0.93201	0.0109984	0.938152
BPTF	0.843879	0.520211	0.16769	0.200543	0.58963	0.936438	0.498357	0.411084	0.470219	0.874875	0.380517	0.940437	0.202257	0.145693	0.504357	0.28753	0.919297	0.100129	0.672904	0.989002	0.804314	0.80817	0.768033	0.0454221	0.677475	0.525211	0.274389	0.972433	0.65105	0.0732752	0.467505	0.235395	0.485359	0.746322	0.562777	0.656763	0.802171	0.0618483	0.276246	0.474075	0.4975	0.405228	0.374089	0.3011	0.0272818	0.0919869	0.554778	0.589773	0.832024
STAT5B	0.0015712	0.998429	0.992572	0.967862	0.705756	0.1007	0.00042851	0.510213	0.00528496	0.940723	0.980146	0.522068	0.00285673	0.804885	0.00842737	0.710898	0.950864	0.982145	0.329953	0.39223	0.0119983	0.706899	0.0442794	0.23211	0.00957006	0.00999857	0.700757	0.0207113	0.205399	0.123268	0.516069	0.265819	0.0438509	0.330096	0.0749893	0.561491	0.0165691	0.853021	0.54835	0.914869	0.102414	0.928582	0.115126	0.997572	0.951578	0.0947008	0.070847	0.00528496	0.996001
STAT5A	0.00557063	0.997572	0.888016	0.898729	0.975861	0.479931	0.00114269	0.442508	0.00599914	0.985431	0.808599	0.813884	0.000714184	0.956292	0.0328524	0.830024	0.94058	0.980431	0.911156	0.935009	0.0724182	0.487645	0.116269	0.0508499	0.0258534	0.00242822	0.979003	0.32324	0.945579	0.678475	0.991715	0.924154	0.000999857	0.0522782	0.0124268	0.663048	0.0134267	0.981288	0.0109984	0.955435	0.100557	0.513784	0.11127	0.998286	0.806599	0.036709	0.0337095	0.00171404	0.981574
KLF12	0.980003	0.246822	0.618912	0.331667	0.0812741	0.0257106	0.981146	0.970433	0.974432	0.0054278	0.107413	0.0841308	0.943579	0.41694	0.83331	0.277103	0.575918	0.0937009	0.00314241	0.0265676	0.0985573	0.910441	0.812598	0.0867019	0.871875	0.984716	0.398229	0.456935	0.0102842	0.0229967	0.0042851	0.006999	0.672761	0.750607	0.0774175	0.0398514	0.135124	0.0225682	0.565205	0.283817	0.863162	0.884731	0.911727	0.558206	0.355521	0.968147	0.8973	0.80917	0.727182
TFAP2A	0.999857	0.403942	0.033281	0.104556	0.184831	0.143265	0.999714	0.535495	0.999	0.0242822	0.206542	0.371661	0.987288	0.740608	0.989144	0.701043	0.0477075	0.0211398	0.221968	0.370804	0.58963	0.176546	0.0524211	0.0617055	0.978717	0.997857	0.115841	0.608913	0.787745	0.0151407	0.00128553	0.0458506	0.981288	0.424796	0.262391	0.555778	0.196401	0.028853	0.458506	0.793315	0.956435	0.354378	0.644051	0.000714184	0.0129981	0.995286	0.127839	0.999143	0.00342808
FOXO4	0.523497	0.604485	0.942437	0.782317	0.423654	0.00228539	0.507356	0.980146	0.153978	0.000999857	0.437937	0.0924154	0.902728	0.429082	0.336238	0.894586	0.173975	0.466076	0.015712	0.0678475	0.23311	0.666191	0.310241	0.21654	0.708756	0.606199	0.376089	0.0115698	0.00585631	0.026282	0.0267105	0.123982	0.537352	0.512784	0.140409	0.0624197	0.0648479	0.724325	0.505928	0.38266	0.722897	0.914726	0.96829	0.926011	0.790601	0.936723	0.788602	0.834881	0.769604
FOXO1	0.00585631	0.803885	0.516355	0.831881	0.789459	0.943579	0.00871304	0.0204257	0.0509927	0.999	0.930439	0.610484	0.0015712	0.991001	0.0114269	0.955149	0.609199	0.998857	0.999571	0.374946	0.477218	0.657478	0.0054278	0.993001	0.00171404	0.0159977	0.912584	0.295672	0.992001	0.999429	0.977289	0.968576	0.282388	0.193115	0.249679	0.98843	0.536352	0.984002	0.785888	0.924154	0.0232824	0.0458506	0.00457078	0.88873	0.96172	0.00314241	0.00471361	0.0181403	0.524211
FOXO3	0.895301	0.536066	0.794744	0.761891	0.508642	0.0255678	0.999571	0.976432	0.993287	0.0418512	0.214541	0.305671	0.0777032	0.556206	0.988859	0.343808	0.507356	0.715041	0.255106	0.299529	0.0199971	0.124696	0.0187116	0.0457078	0.926582	0.951293	0.184117	0.0327096	0.097986	0.021854	0.450507	0.232681	0.0282817	0.022711	0.00399943	0.313669	0.0615626	0.0252821	0.098843	0.397515	0.965719	0.737609	0.614912	0.872732	0.498072	0.997	0.0619911	0.857163	0.896301
ATF6	0.00485645	0.942294	0.994144	0.970861	0.589916	0.0199971	0.0639909	0.973861	0.0202828	0.201114	0.128982	0.304671	0.0229967	0.966576	0.210684	0.236395	0.0478503	0.950721	0.0289959	0.0085702	0.0808456	0.125839	0.0105699	0.819169	0.520211	0.0299957	0.896872	0.0162834	0.276389	0.898015	0.885302	0.897158	0.00757035	0.0129981	0.00114269	0.26082	0.00085702	0.941008	0.113841	0.805314	0.827168	0.745751	0.854449	0.999571	0.996143	0.478075	0.0348522	0.0347093	0.989573
PATZ1	0.00585631	0.856449	0.281674	0.460791	0.747179	0.976289	0.00142837	0.187259	0.00599914	0.999429	0.943579	0.876732	0.0202828	0.900157	0.0718469	0.851164	0.42294	0.975289	0.999429	0.632624	0.912013	0.501071	0.0301386	0.997429	0.00828453	0.0177118	0.93101	0.266962	0.962577	0.999857	0.986859	0.970576	0.286959	0.467933	0.333095	0.951721	0.501928	0.879446	0.915726	0.570776	0.0121411	0.465362	0.196686	0.898015	0.973718	0.00242822	0.00228539	0.00799886	0.703185
STAT1	0.325525	0.450221	0.0321383	0.112413	0.720897	0.7996	0.175975	0.335523	0.259249	0.956006	0.870161	0.722754	0.0651336	0.384659	0.155692	0.933295	0.843879	0.137266	0.99343	0.953578	0.801743	0.744037	0.111555	0.865876	0.103271	0.428225	0.677046	0.83788	0.984574	0.95015	0.912727	0.861448	0.279389	0.125411	0.645622	0.779317	0.645194	0.279246	0.487216	0.643051	0.0658477	0.180117	0.275961	0.58863	0.378375	0.00628482	0.076132	0.0869876	0.242394
STAT3	0.174689	0.0665619	0.66919	0.463505	0.387088	0.842737	0.0158549	0.0528496	0.0291387	0.482788	0.770604	0.685188	0.845879	0.0805599	0.0592772	0.713898	0.458792	0.405513	0.850878	0.79003	0.982288	0.96829	0.917155	0.987002	0.0932724	0.248536	0.688616	0.97886	0.546065	0.863877	0.577917	0.733467	0.753321	0.658477	0.998572	0.614341	0.971004	0.407656	0.872161	0.56292	0.218683	0.553492	0.368376	0.140694	0.743608	0.00114269	0.931867	0.495072	0.121697
ESRRA	0.691901	0.0274247	0.169119	0.0882731	0.355092	0.970147	0.573632	0.133981	0.797458	0.220683	0.416655	0.336952	0.914441	0.243394	0.537923	0.729467	0.974575	0.149122	0.847308	0.880874	0.551921	0.982717	0.995144	0.66062	0.500643	0.731324	0.208256	0.969719	0.554207	0.361377	0.217398	0.124125	0.877018	0.987288	0.999286	0.663191	0.998572	0.0145693	0.90887	0.295386	0.262962	0.564062	0.334238	0.02971	0.0997	0.226111	0.953864	0.488644	0.0791316
ATF3	0.404085	0.200828	0.276246	0.605628	0.0987002	0.114698	0.482502	0.15055	0.292958	0.362948	0.814027	0.0935581	0.450079	0.916012	0.062134	0.887445	0.109699	0.798029	0.649193	0.0794172	0.503071	0.662905	0.0685616	0.98286	0.0334238	0.31167	0.579774	0.436223	0.9023	0.966433	0.321525	0.88673	0.938723	0.619769	0.917012	0.939866	0.859306	0.947293	0.799886	0.495215	0.381945	0.482931	0.177118	0.498643	0.814312	0.0757035	0.42294	0.41894	0.12184
ATF4	0.989002	0.36709	0.648622	0.694901	0.0502785	0.020997	0.998429	0.906728	0.829024	0.00585631	0.0558492	0.103985	0.733609	0.165691	0.915155	0.0259963	0.0245679	0.659763	0.00557063	0.106413	0.223968	0.25982	0.150693	0.0118554	0.872447	0.796743	0.235252	0.257249	0.0664191	0.00599914	0.0311384	0.0798457	0.704328	0.419511	0.0625625	0.167119	0.133552	0.078703	0.758606	0.0434224	0.981146	0.659763	0.503214	0.60777	0.658477	0.99043	0.637623	0.985573	0.767033
JUND	0.943437	0.586059	0.395086	0.671618	0.408942	0.0862734	0.999286	0.935866	0.989144	0.309242	0.479931	0.552493	0.282817	0.830738	0.93301	0.309384	0.019283	0.175975	0.32781	0.0599914	0.345522	0.0111413	0.0119983	0.0344237	0.888587	0.986431	0.028853	0.186973	0.823882	0.0208542	0.221254	0.458649	0.427368	0.0151407	0.00228539	0.284674	0.00557063	0.285959	0.174975	0.672047	0.883445	0.434938	0.35752	0.280817	0.518355	0.993144	0.0869876	0.992858	0.717755
PPARA	0.999857	0.11884	0.356235	0.154835	0.497643	0.658192	1	0.995144	0.999143	0.00085702	0.00214255	0.97029	0.992144	0.00828453	1	0.0479931	0.0981288	0.00085702	0.00042851	0.83988	0.893872	0.149264	0.992001	0.000285673	1	0.997286	0.54178	0.991573	0.102842	0.000285673	0.00585631	0.0138552	0.57349	0.641051	0.0862734	0.0598486	0.0569919	0.0634195	0.0142837	0.1027	0.998714	0.702043	0.999571	0.0314241	0.0015712	1	0.916583	0.999286	0.204828
ELF2	0.992572	0.0207113	0.313669	0.214398	0.341665	0.237966	0.997715	0.650336	0.998572	0.0495643	0.133124	0.500643	0.966291	0.0042851	0.994858	0.274675	0.488073	0.0694187	0.036709	0.470933	0.741323	0.464791	0.862163	0.638623	0.995715	0.998286	0.523068	0.613912	0.0212827	0.123839	0.123125	0.124268	0.915441	0.246822	0.72661	0.159406	0.760891	0.0224254	0.620197	0.21197	0.99343	0.755606	0.99343	0.0198543	0.083131	0.990144	0.805742	0.972718	0.368804
CEBPG	0.915583	0.76889	0.301528	0.258249	0.0891301	0.319954	0.981146	0.275675	0.973432	0.338952	0.625482	0.930153	0.833738	0.684616	0.798315	0.124982	0.241537	0.173118	0.181974	0.331953	0.702043	0.160977	0.337523	0.0384231	0.684616	0.881588	0.201971	0.470504	0.731753	0.0275675	0.0265676	0.2981	0.982003	0.676332	0.426796	0.949864	0.604771	0.231824	0.540923	0.903728	0.614769	0.769747	0.700329	0.0284245	0.0718469	0.957577	0.460791	0.679617	0.304242
DBP	0.00414227	0.888016	0.544065	0.935152	0.815455	0.363377	0.0109984	0.650621	0.0361377	0.999	0.450364	0.196401	0.00042851	0.992858	0.00585631	0.198686	0.3988	0.968576	0.942151	0.0992715	0.287673	0.0278532	0.00128553	0.918726	0.0309956	0.00357092	0.564062	0.0814169	0.98743	0.999571	0.999	0.997143	0.0259963	0.0124268	0.0015712	0.74775	0.00399943	0.987002	0.224539	0.345236	0.197972	0.120554	0.0657049	0.995001	0.995429	0.033281	0.00714184	0.00628482	0.989144
FOXM1	0.997286	0.236823	0.747465	0.426082	0.260106	0.0649907	0.999714	0.976575	0.985573	0.00257106	0.000999857	0.301386	0.990573	0.10827	0.996715	0.0459934	0.0652764	0.127268	0.00285673	0.0504214	0.106842	0.363805	0.945294	0.0042851	0.998857	0.973575	0.154407	0.114698	0.00485645	0.000714184	0.0154264	0.00585631	0.396372	0.42851	0.150264	0.043708	0.109556	0.14655	0.414084	0.240109	0.995572	0.781888	0.97886	0.0375661	0.103699	0.999857	0.909299	0.997572	0.667762
FOXA1	0.71804	0.93658	0.82831	0.57706	0.0602771	0.0827025	0.844165	0.547922	0.708042	0.00114269	0.0321383	0.474646	0.97029	0.0102842	0.937295	0.035852	0.236109	0.236966	0.000999857	0.201114	0.142123	0.253535	0.996572	0.000714184	0.962148	0.705899	0.848879	0.483502	0.18226	0.00128553	0.0231396	0.0604199	0.803028	0.845165	0.868019	0.125982	0.566776	0.858877	0.453507	0.467076	0.935438	0.977003	0.922154	0.0958435	0.145408	0.990573	0.999	0.614484	0.167119
NR1H3	0.0144265	0.591344	0.948864	0.844165	0.309956	0.735038	0.00528496	0.00714184	0.00928439	0.12184	0.943722	0.0768462	0.693758	0.633767	0.0144265	0.765462	0.740751	0.989573	0.579774	0.266962	0.116698	0.967005	0.997	0.936866	0.0104271	0.0141408	0.518212	0.67776	0.839023	0.692473	0.555064	0.522497	0.925011	0.989859	0.999286	0.883588	0.999714	0.581917	0.994572	0.383231	0.0199971	0.796172	0.0188544	0.604485	0.906728	0.0149979	0.99243	0.0425653	0.056849
MAF	0.0328524	0.612912	0.508642	0.515641	0.217112	0.279246	0.00142837	0.235252	0.0127125	0.296958	0.957435	0.342808	0.205685	0.949864	0.00128553	0.732324	0.716041	0.698186	0.500786	0.285388	0.134267	0.966005	0.136266	0.968433	0.00171404	0.0415655	0.196401	0.491216	0.848307	0.865019	0.418226	0.899014	0.876018	0.934438	0.965719	0.915583	0.805742	0.734038	0.784174	0.705471	0.0114269	0.803457	0.0321383	0.963434	0.875161	0.00128553	0.649336	0.0199971	0.808884
MAZ	0.641337	0.0107128	0.153549	0.161691	0.107699	0.693758	0.476361	0.341094	0.732038	0.462505	0.742465	0.451507	0.822168	0.333381	0.553778	0.388802	0.508499	0.476503	0.746465	0.0797029	0.859449	0.77846	0.561777	0.920868	0.37766	0.583631	0.283102	0.381231	0.67776	0.875732	0.604771	0.854592	0.826025	0.714041	0.936438	0.500786	0.817169	0.416512	0.803314	0.0811313	0.169976	0.625482	0.103842	0.278817	0.915298	0.390373	0.748465	0.45822	0.202114
MTF1	0.961577	0.306099	0.569204	0.577203	0.270818	0.0432795	0.999857	0.9013	0.998	0.192687	0.402657	0.621911	0.802314	0.968005	0.99243	0.703899	0.134124	0.284816	0.121126	0.0369947	0.164548	0.0538495	0.0159977	0.41337	0.948436	0.993001	0.211256	0.0547065	0.243679	0.180974	0.00942722	0.102128	0.699472	0.0999857	0.00328524	0.37666	0.0212827	0.586773	0.130696	0.819169	0.883731	0.236823	0.954721	0.107699	0.276246	0.999429	0.0401371	0.975575	0.262962
SPI1	0.777175	0.0578489	0.625339	0.199686	0.114127	0.807742	0.209541	0.454649	0.11127	0.36909	0.314526	0.852592	0.92144	0.842308	0.333809	0.136838	0.157835	0.0659906	0.0547065	0.0381374	0.941437	0.495358	0.673761	0.819597	0.694901	0.487645	0.0387088	0.382945	0.381945	0.507642	0.0594201	0.451078	0.973575	0.676618	0.3968	0.322525	0.471218	0.725039	0.891158	0.512927	0.267676	0.530638	0.538352	0.0529924	0.502785	0.691615	0.753321	0.949007	0.712184
SP3	0.414084	0.651336	0.0165691	0.189259	0.552778	0.918297	0.517069	0.0377089	0.95672	0.999714	0.984431	0.778175	0.0922725	0.996143	0.22711	0.776603	0.285245	0.21754	0.996286	0.42651	0.929724	0.0085702	0.000571347	0.953864	0.111127	0.831167	0.241537	0.416655	0.997286	0.993144	0.818026	0.98943	0.939723	0.076989	0.0184259	0.914298	0.136409	0.816026	0.335666	0.970718	0.138123	0.0314241	0.0315669	0.0188544	0.394944	0.435081	0.00485645	0.28196	0.0884159
TCF4	0.637338	0.082274	0.565205	0.72761	0.727325	0.270818	0.618769	0.767033	0.421368	0.28296	0.204114	0.470504	0.367662	0.914155	0.498786	0.155264	0.189687	0.76789	0.0968433	0.0424225	0.603771	0.337095	0.181117	0.807028	0.561063	0.0705613	0.823454	0.360234	0.188544	0.91744	0.780174	0.966862	0.414798	0.646765	0.210541	0.377517	0.119269	0.922868	0.47936	0.0301386	0.940723	0.322811	0.56192	0.952007	0.873589	0.801028	0.211541	0.521497	0.911156
TEF	0.0729896	0.0275675	0.187259	0.199543	0.370376	0.998286	0.000142837	0.00114269	0.042851	0.983288	0.973432	0.0704185	0.999571	0.849879	0.00185688	0.791316	0.81874	0.582631	0.945151	0.308813	0.984145	0.976575	1	1	0.0264248	0.0389944	0.901014	0.96929	0.368376	0.999571	0.850878	0.961291	0.999143	1	1	0.93658	0.999429	0.993001	0.948722	0.0555635	0.00714184	0.778175	0.10727	0.0491358	0.806885	0.000714184	0.998429	0.00614198	0.00185688
E4F1	0.848593	0.0188544	0.184688	0.110984	0.309384	0.982003	0.328096	0.00528496	0.916726	0.565491	0.969147	0.147693	0.964434	0.0375661	0.539923	0.696186	0.974861	0.428082	0.966576	0.938437	0.629053	0.889444	0.998714	0.923011	0.165691	0.742323	0.287102	0.978146	0.41794	0.625339	0.408513	0.308813	0.956006	0.992858	1	0.770319	1	0.0651336	0.852164	0.0861306	0.0767033	0.697329	0.0938437	0.0191401	0.0601343	0.0541351	0.986288	0.453221	0.00642765
TCF12	0.00357092	0.779174	0.643051	0.76989	0.287245	0.34695	0.000999857	0.014855	0.00371376	0.813312	0.978574	0.777318	0.0982717	0.850878	0.00228539	0.898872	0.756178	0.923297	0.767605	0.263391	0.162263	0.953721	0.582345	0.969433	0.00257106	0.0145693	0.908584	0.568347	0.779889	0.97329	0.44308	0.873018	0.829739	0.836595	0.959292	0.811884	0.94058	0.943579	0.921011	0.850736	0.00899871	0.663762	0.050707	0.934295	0.963148	0.00085702	0.417226	0.00471361	0.322383
IRF8	0.350664	0.309527	0.27996	0.459077	0.940437	0.980574	0.172975	0.239394	0.336952	0.990144	0.935295	0.975432	0.00885588	0.535781	0.267676	0.8983	0.922154	0.483217	0.98743	0.983859	0.926725	0.474646	0.0285673	0.895729	0.486359	0.256392	0.454792	0.901157	0.974147	0.885445	0.928153	0.851164	0.695044	0.308099	0.0937009	0.927296	0.675046	0.162834	0.590059	0.912155	0.232967	0.0624197	0.176832	0.224254	0.0954149	0.104699	0.00185688	0.326239	0.440366
SMAD3	0.0311384	0.674332	0.313812	0.336381	0.162834	0.942722	0.0178546	0.0634195	0.254821	0.912441	0.929153	0.838023	0.154264	0.519212	0.609342	0.367233	0.844879	0.87916	0.924868	0.955149	0.432367	0.098843	0.168119	0.502214	0.0728467	0.287102	0.497072	0.483074	0.978003	0.71347	0.949721	0.993287	0.453935	0.761605	0.456363	0.956435	0.796315	0.359234	0.600343	0.806456	0.0661334	0.536209	0.0492787	0.896158	0.596343	0.375232	0.0645622	0.0414227	0.498072
TEAD1	0.995715	0.589344	0.6969	0.353235	0.905156	0.0864162	0.992858	0.876446	0.968433	0.00257106	0.0185688	0.574061	0.987288	0.0534209	0.955006	0.761605	0.542922	0.365662	0.0531353	0.32324	0.0655621	0.968433	0.953578	0.0422797	0.892015	0.935295	0.766748	0.551207	0.00357092	0.0229967	0.0439937	0.00228539	0.225682	0.567776	0.60777	0.0502785	0.546351	0.171118	0.596629	0.382517	0.955435	0.566633	0.961006	0.0167119	0.0534209	0.988716	0.740466	0.984145	0.176261
GTF2I	0.273961	0.377089	0.362662	0.177832	0.858734	0.981003	0.00799886	0.285531	0.398943	0.485074	0.741608	0.979574	0.637623	0.0195686	0.93001	0.767319	0.974004	0.09013	0.226396	0.996286	0.915012	0.886445	0.995572	0.54078	0.943437	0.684045	0.981003	0.98743	0.396086	0.396515	0.778603	0.817883	0.515926	0.955863	0.988002	0.612484	0.971433	0.158406	0.306099	0.634195	0.65205	0.853307	0.971861	0.832024	0.17069	0.331381	0.846022	0.00742751	0.426225
GTF2A1	0.0942722	0.997715	0.990001	0.986145	0.645479	0.0151407	0.430224	0.962862	0.0247108	0.013998	0.0334238	0.878303	0.0538495	0.12741	0.271818	0.0239966	0.259677	0.850164	0.00042851	0.526068	0.0697043	0.410227	0.81217	0.00042851	0.842737	0.0181403	0.968719	0.706042	0.098843	0.00042851	0.143265	0.243394	0.0299957	0.229681	0.0627053	0.315812	0.00942722	0.726325	0.221683	0.684045	0.983002	0.899871	0.964434	0.997	0.60777	0.757035	0.929153	0.0649907	0.999143
SF1	0.00599914	0.964434	0.543494	0.572347	0.993001	0.989144	0.0027139	0.0484217	0.0484217	0.998572	0.959292	0.95972	0.0455649	0.839166	0.260391	0.967719	0.792601	0.807742	0.998286	0.997715	0.655621	0.0834167	0.589344	0.611913	0.47079	0.0674189	0.872875	0.493072	0.994572	0.923868	0.990001	0.907156	0.0784174	0.18883	0.422511	0.935866	0.808742	0.890159	0.0364234	0.993715	0.173118	0.23868	0.415512	0.593629	0.246393	0.0517069	0.0388516	0.00685616	0.102557
POSTN	0.804599	0.831453	0.354949	0.418083	0.191258	0.0257106	0.976003	0.838309	0.880017	0.778746	0.934581	0.636052	0.262391	0.97786	0.926582	0.780174	0.67876	0.580917	0.835595	0.23211	0.071704	0.455221	0.00614198	0.63848	0.406656	0.952578	0.124125	0.0525639	0.334524	0.390801	0.121697	0.258963	0.636481	0.267819	0.0138552	0.71347	0.179546	0.217683	0.409799	0.775318	0.481503	0.351378	0.57349	0.408513	0.635909	0.906442	0.0118554	0.749036	0.151978
SMAD4	0.177975	0.121411	0.549779	0.787745	0.796743	0.375518	0.511213	0.962862	0.464505	0.975575	0.171547	0.153978	0.659906	0.995858	0.0399943	0.574918	0.11027	0.261677	0.409227	0.0249964	0.530496	0.0515641	0.14198	0.979574	0.724039	0.409799	0.0115698	0.0895586	0.570633	0.975718	0.956578	0.819169	0.263534	0.0792744	0.0149979	0.155692	0.0454221	0.961148	0.0764177	0.232967	0.46222	0.0429939	0.773032	0.768033	0.904728	0.446936	0.892587	0.535066	0.886588
LEF1	0.0738466	0.93301	0.518212	0.41694	0.536066	0.464505	0.278532	0.538923	0.692187	0.93958	0.960434	0.257677	0.00771318	0.747322	0.299243	0.974289	0.99143	0.906728	0.99343	0.955006	0.164119	0.862734	0.0128553	0.545922	0.0335666	0.8016	0.416369	0.734895	0.84845	0.516783	0.501071	0.134409	0.061277	0.349807	0.0859877	0.78903	0.318812	0.0645622	0.413941	0.921297	0.0854164	0.414512	0.21097	0.822311	0.398943	0.062134	0.02014	0.177832	0.374661
ELF1	0.708042	0.0232824	0.672333	0.726753	0.623911	0.797029	0.463648	0.547779	0.346522	0.212398	0.477789	0.828882	0.559206	0.0374232	0.466648	0.00642765	0.410227	0.563919	0.0654192	0.697615	0.764891	0.555064	0.679617	0.0995572	0.613341	0.0838452	0.116555	0.969719	0.911013	0.0497072	0.956435	0.993715	0.375946	0.841737	0.788744	0.105842	0.887445	0.294101	0.893872	0.0414227	0.920154	0.0569919	0.0238537	0.631053	0.429653	0.76989	0.957435	0.876303	0.891301
HMGA1	0.999857	0.205114	0.385802	0.561491	0.560491	0.00757035	1	1	1	0.166262	0.00299957	0.129124	0.681617	0.258963	1	0.455935	0.0168547	0.0251393	0.00742751	0.0915583	0.0322811	0.0121411	0.00185688	0.00871304	1	1	0.519497	0.0125696	0.00742751	0.00814169	0.0954149	0.00214255	0.0211398	0.000571347	0.000142837	0.00471361	0.000142837	0.100986	0.00328524	0.494215	1	0.300528	0.998857	0.2014	0.0462791	1	0.0622768	0.999714	0.912013
RUNX1	0.00299957	0.7996	0.47079	0.784888	0.0511356	0.412084	0.000142837	0.0211398	0.000285673	0.944151	0.970576	0.375803	0.49293	0.990858	0.000285673	0.15912	0.359663	0.92144	0.669476	0.00599914	0.793744	0.975718	0.862305	0.998857	0.000142837	0.000142837	0.640337	0.590059	0.837309	0.999	0.619197	0.98943	0.985573	0.998286	0.999714	0.990144	0.988573	0.997572	0.986859	0.158263	0.00085702	0.719897	0.00557063	0.870447	0.992858	0.000142837	0.924868	0.00085702	0.601628
RUNX2	0.948722	0.383231	0.190973	0.392944	0.285102	0.178832	0.939294	0.744751	0.921154	0.0149979	0.440794	0.732181	0.842737	0.557492	0.882588	0.380089	0.310813	0.224254	0.0274247	0.35652	0.267533	0.450079	0.226253	0.0369947	0.697472	0.849879	0.0951293	0.879446	0.545494	0.0467076	0.0127125	0.563205	0.781174	0.706613	0.223825	0.159406	0.388516	0.127268	0.361091	0.309384	0.877875	0.316669	0.288959	0.563919	0.247822	0.93958	0.524354	0.95115	0.558634
NFYB	0.0529924	0.858592	0.882731	0.758177	0.728325	0.746322	0.0244251	0.522354	0.0538495	0.415798	0.0678475	0.636909	0.693187	0.425511	0.0435652	0.646336	0.108556	0.909727	0.275818	0.0707042	0.467076	0.87816	0.746608	0.910441	0.337238	0.0961291	0.961434	0.377232	0.310813	0.844165	0.131124	0.17726	0.549207	0.776746	0.514355	0.491216	0.518926	0.947722	0.883445	0.684331	0.32324	0.904442	0.863448	0.340094	0.775889	0.0654192	0.285959	0.174546	0.700471
SMAD1	0.992572	0.0958435	0.497643	0.712327	0.311241	0.097129	0.999714	0.982717	0.996858	0.115698	0.019283	0.130838	0.813884	0.219112	0.996572	0.189544	0.0331381	0.755321	0.278674	0.0539923	0.530924	0.25025	0.114412	0.171547	0.967148	0.917012	0.486216	0.151121	0.110127	0.224825	0.0897015	0.113412	0.495358	0.465505	0.174832	0.262677	0.145836	0.300243	0.554635	0.0558492	0.972575	0.286245	0.793887	0.204114	0.637052	0.998714	0.428082	0.99343	0.611341
HIF1A	0.994144	0.000714184	0.0457078	0.0311384	0.0421368	0.961291	0.7986	0.0149979	0.798172	0.0027139	0.00999857	0.0624197	1	0.000999857	0.346808	0.0109984	0.569919	0.0877018	0.104985	0.869447	0.7019	0.855021	1	0.280246	0.686759	0.583774	0.0112841	0.999143	0.155692	0.0331381	0.287388	0.314526	0.975146	0.998572	1	0.175546	1	0.00785602	0.989287	0.00557063	0.78703	0.576346	0.0795601	0.00142837	0.0418512	0.279246	0.999857	0.994572	0.0185688
MYC	0.171975	0.754606	0.481217	0.867305	0.697043	0.634481	0.465648	0.0891301	0.404799	0.865591	0.703614	0.493929	0.252964	0.5005	0.383088	0.306956	0.201114	0.94258	0.376375	0.107128	0.8016	0.0739894	0.158692	0.623625	0.474646	0.0388516	0.99343	0.208827	0.351807	0.943579	0.790459	0.786173	0.801457	0.372233	0.372804	0.764319	0.11127	0.981146	0.713612	0.0974147	0.778889	0.503071	0.703042	0.417655	0.85145	0.699186	0.211398	0.0504214	0.516069
NF1	0.0274247	0.973575	0.830596	0.909013	0.602485	0.443651	0.00257106	0.633624	0.0239966	0.794744	0.478075	0.339951	0.302385	0.753464	0.0671333	0.310099	0.366091	0.972718	0.0642765	0.444222	0.461648	0.466219	0.674761	0.900871	0.129267	0.0284245	0.968576	0.636052	0.1007	0.800314	0.682902	0.595344	0.102414	0.5025	0.641051	0.255106	0.116126	0.907013	0.183831	0.38266	0.639623	0.730324	0.522354	0.984145	0.957577	0.0552778	0.75932	0.015712	0.729753
NFE2L2	0.161977	0.335095	0.897872	0.644765	0.786316	0.48993	0.0935581	0.135409	0.484788	0.44765	0.500643	0.627625	0.707899	0.0517069	0.0888445	0.527496	0.772747	0.904299	0.339523	0.533352	0.722325	0.784602	0.955863	0.864734	0.449222	0.367805	0.850164	0.534067	0.0749893	0.852307	0.289102	0.143837	0.618769	0.423368	0.962577	0.693758	0.922297	0.627196	0.969004	0.647765	0.635481	0.831024	0.988859	0.0657049	0.612341	0.183831	0.618769	0.109556	0.253821
MEF2D	0.83031	0.818597	0.511784	0.776318	0.201685	0.218397	0.92701	0.735609	0.521068	0.0517069	0.182117	0.282817	0.456363	0.611341	0.622197	0.431081	0.496643	0.82731	0.119983	0.462791	0.0619911	0.608627	0.745179	0.0177118	0.342665	0.303814	0.372661	0.639337	0.592344	0.0585631	0.0631338	0.434081	0.294815	0.856449	0.371804	0.702757	0.608627	0.167833	0.6012	0.204257	0.388373	0.425225	0.333809	0.93958	0.51207	0.708327	0.808599	0.436938	0.747179
RARA	0.251821	0.229539	0.594058	0.862734	0.916012	0.616769	0.466505	0.525925	0.534781	0.970576	0.643194	0.746179	0.0917012	0.780603	0.308527	0.421797	0.672475	0.243108	0.764748	0.291958	0.839737	0.121697	0.19083	0.721326	0.724754	0.150407	0.679474	0.58663	0.655621	0.894586	0.866162	0.857306	0.367519	0.125125	0.0539923	0.228539	0.149979	0.795743	0.143979	0.612627	0.616198	0.103985	0.699043	0.516212	0.622625	0.437223	0.271247	0.29253	0.660763
GABPA	0.988002	0.986716	0.172261	0.135838	0.0414227	0.0951293	0.996572	0.901157	0.734895	0.180974	0.79103	0.679332	0.118269	0.927725	0.860449	0.732752	0.135266	0.514641	0.909156	0.438652	0.645622	0.471647	0.00114269	0.014855	0.0932724	0.891016	0.0242822	0.703185	0.880731	0.0505642	0.00042851	0.0269961	0.748607	0.416512	0.00328524	0.976146	0.0637052	0.0395658	0.355806	0.885873	0.114269	0.242537	0.0625625	0.544208	0.135552	0.312812	0.00085702	0.994001	0.46022
ADD1	0.647479	0.364519	0.73261	0.72004	0.615484	0.423082	0.997429	0.64148	0.988002	0.5035	0.469219	0.12741	0.0027139	0.589202	0.927725	0.74118	0.846593	0.995858	0.97686	0.819454	0.0557063	0.355092	0.0137123	0.340951	0.167405	0.801028	0.0679903	0.698329	0.988573	0.42651	0.80917	0.248107	0.041137	0.0302814	0.0221397	0.895301	0.532638	0.00457078	0.233824	0.679332	0.209399	0.0891301	0.0982717	0.972147	0.551064	0.858449	0.0108556	0.699757	0.890159
[truncated: 319 more columns]

## Sheet: perm-P-right-tailed-TFa-brca
perm-P-right-tailed-TFa-brca: Significance analysis (permutation test) - right tailed p-values of each TF for BRCA
	TCGA-BH-A0B3	TCGA-A1-A0SJ	TCGA-BH-A0AZ	TCGA-BH-A0BJ	TCGA-BH-A0BS	TCGA-A8-A06Z	TCGA-A2-A04T	TCGA-A2-A04Q	TCGA-A2-A04U	TCGA-E2-A156	TCGA-A2-A04V	TCGA-A2-A04Y	TCGA-A2-A04W	TCGA-A2-A04N	TCGA-AN-A04D	TCGA-AN-A04A	TCGA-AN-A041	TCGA-AN-A049	TCGA-AO-A03P	TCGA-E2-A155	TCGA-AO-A03O	TCGA-AO-A03L	TCGA-AN-A0FV	TCGA-AN-A0FK	TCGA-AN-A0FL	TCGA-AN-A0FJ	TCGA-BH-A0HU	TCGA-A8-A081	TCGA-A8-A082	TCGA-E2-A154	TCGA-A8-A083	TCGA-A8-A08T	TCGA-A8-A075	TCGA-A8-A076	TCGA-A8-A09I	TCGA-A8-A079	TCGA-A8-A08J	TCGA-E2-A153	TCGA-A8-A06R	TCGA-BH-A0E2	TCGA-A2-A04P	TCGA-AO-A0JM	TCGA-AO-A0JB	TCGA-BH-A0E9	TCGA-AO-A0J8	TCGA-AO-A0JL	TCGA-E2-A152	TCGA-AO-A0J6	TCGA-AO-A0JJ
TCF3	0.278246	0.0885588	0.38066	0.626196	0.416798	0.517926	0.115412	0.560777	0.485216	0.932724	0.523782	0.473218	0.513641	0.960006	0.0337095	0.13041	0.150407	0.750321	0.199114	0.0164262	0.577917	0.126982	0.0689901	0.92801	0.317526	0.0457078	0.357378	0.662191	0.524068	0.993144	0.837309	0.984002	0.702328	0.430224	0.363091	0.765176	0.0868447	0.956006	0.529781	0.130553	0.486502	0.256249	0.2004	0.70847	0.97129	0.231681	0.174689	0.0875589	0.53121
MYB	0.993858	0.191687	0.820597	0.630624	0.149693	0.00199971	0.999571	0.997429	0.997715	0.0085702	0.0229967	0.0451364	0.97029	0.610913	0.971147	0.0611341	0.119126	0.688473	0.00414227	0.0121411	0.0185688	0.755464	0.239394	0.0614198	0.97029	0.962434	0.0399943	0.0439937	0.00228539	0.00757035	0.0178546	0.00871304	0.474504	0.857449	0.179403	0.0744179	0.0619911	0.242822	0.585773	0.0375661	0.997715	0.829453	0.854449	0.146979	0.235681	0.999571	0.881874	0.995715	0.504071
TFAP4	0.0118554	0.99043	0.940009	0.975718	0.986431	0.0121411	0.167405	0.975004	0.0331381	0.616055	0.0565633	0.569919	0.0121411	0.992715	0.0399943	0.86859	0.510784	0.948579	0.163834	0.0554207	0.02971	0.335809	0.0954149	0.17069	0.468933	0.0132838	0.954292	0.0197115	0.135409	0.677903	0.710898	0.248679	0.0042851	0.0442794	0.00085702	0.247679	0.00199971	0.989573	0.0508499	0.775603	0.852878	0.373232	0.949293	0.998286	0.940866	0.62034	0.0792744	0.0085702	0.982431
MEF2A	0.0608485	0.560349	0.189402	0.441794	0.736323	0.84945	0.00771318	0.00657049	0.0469933	0.988716	0.991144	0.47179	0.11327	0.732038	0.0107128	0.929439	0.951721	0.85802	0.997286	0.987716	0.508642	0.865019	0.53021	0.91087	0.00728467	0.0939866	0.199686	0.775889	0.984574	0.97886	0.945865	0.960434	0.51664	0.738609	0.993715	0.987002	0.986716	0.822025	0.700614	0.794458	0.00871304	0.355235	0.0562777	0.484931	0.589344	0.00228539	0.338952	0.0982717	0.182403
ELK1	0.998429	0.343522	0.67019	0.268676	0.0878446	0.0127125	1	0.958577	0.998714	0.000571347	0.168262	0.253535	0.980717	0.554349	0.999571	0.648193	0.125839	0.0518497	0.00214255	0.117126	0.00828453	0.396229	0.486216	0.000714184	0.991715	0.998429	0.0772747	0.434509	0.112984	0.000571347	0.00142837	0.0707042	0.67219	0.636052	0.114127	0.0657049	0.0514212	0.150693	0.0982717	0.414227	0.986859	0.856592	0.559063	0.147979	0.0357092	1	0.867162	0.997429	0.0205685
SP1	0.979717	0.0702757	0.156406	0.344522	0.240109	0.580489	0.903728	0.168405	0.65205	0.00742751	0.0261391	0.665905	0.988145	0.00614198	0.371518	0.490644	0.297957	0.193972	0.302528	0.106556	0.92701	0.991573	0.998857	0.329953	0.126553	0.303528	0.804885	0.997143	0.330096	0.207542	0.00499929	0.028853	0.959149	0.964576	1	0.535066	0.998857	0.438794	0.85345	0.0408513	0.547493	0.662477	0.596629	0.00585631	0.0675618	0.0541351	0.991715	0.925868	0.0105699
ATF1	0.0182831	0.423225	0.369661	0.368804	0.671333	0.946579	0.00214255	0.0229967	0.0557063	0.898157	0.931581	0.308242	0.0329953	0.300528	0.00742751	0.733752	0.902157	0.96929	0.897158	0.584345	0.689187	0.956863	0.625625	0.983859	0.00485645	0.0261391	0.888587	0.966148	0.913869	0.989002	0.969147	0.965719	0.604914	0.845308	0.97229	0.939723	0.900443	0.663191	0.847879	0.357092	0.0328524	0.593058	0.0592772	0.885731	0.634481	0.00114269	0.215969	0.00528496	0.54178
ETS1	0.994715	0.235538	0.282531	0.148979	0.0199971	0.46679	0.982003	0.126125	0.990573	0.00885588	0.166405	0.0234252	0.997572	0.214684	0.974147	0.109699	0.475503	0.675046	0.00871304	0.373232	0.0519926	0.566348	0.994144	0.041137	0.864305	0.983859	0.290101	0.686759	0.117412	0.163691	0.0562777	0.116412	0.889016	0.943865	0.996143	0.325239	0.967433	0.0361377	0.836452	0.0768462	0.639623	0.758177	0.0494215	0.0631338	0.667762	0.997572	1	0.861163	0.00814169
EP300	0.00657049	0.916441	0.222968	0.423082	0.720897	0.904871	0.00414227	0.119697	0.112698	0.988573	0.968576	0.746322	0.0257106	0.407513	0.146836	0.595772	0.943151	0.751464	0.989144	0.956435	0.528496	0.774604	0.454649	0.687616	0.0295672	0.0679903	0.478217	0.646051	0.988716	0.919012	0.99243	0.880731	0.182545	0.469076	0.748607	0.959006	0.777032	0.606342	0.422797	0.679046	0.00871304	0.36709	0.0298529	0.878874	0.510356	0.0152835	0.116269	0.00242822	0.605342
ATF2	0.112984	0.804599	0.423368	0.35652	0.170119	0.772175	0.00914155	0.0134267	0.202542	0.501928	0.872304	0.51664	0.938866	0.663048	0.0438509	0.504071	0.506071	0.965291	0.199114	0.0417083	0.53221	0.929867	0.902871	0.983288	0.0835595	0.133838	0.985573	0.297815	0.0655621	0.947293	0.0524211	0.189544	0.992287	0.988573	0.996858	0.676475	0.94058	0.919583	0.994287	0.498357	0.104556	0.975004	0.272532	0.0154264	0.935152	0.0997	0.644051	0.0382802	0.0142837
RELA	0.020997	0.982574	0.729467	0.658335	0.811884	0.44765	0.00657049	0.209113	0.0128553	0.481788	0.8983	0.839309	0.0714184	0.453792	0.268819	0.84845	0.703185	0.614055	0.604199	0.905728	0.146693	0.178689	0.504214	0.0484217	0.357235	0.0407085	0.729753	0.215969	0.792458	0.167976	0.607056	0.78346	0.129839	0.326525	0.163691	0.357092	0.280817	0.914869	0.145551	0.92244	0.194972	0.574489	0.234824	0.982431	0.644337	0.225111	0.382802	0.0247108	0.687045
YY1	0.0869876	0.27039	0.330096	0.688616	0.899443	0.987573	0.0042851	0.201543	0.0118554	0.996001	0.412084	0.141837	0.110556	0.48993	0.0178546	0.509927	0.365234	0.923582	0.957292	0.395658	0.743751	0.383945	0.239252	0.989573	0.199114	0.027139	0.414512	0.785602	0.997857	0.998572	0.997715	0.996001	0.163405	0.127553	0.408656	0.55892	0.310241	0.883588	0.93958	0.351378	0.0757035	0.0427082	0.0141408	0.688045	0.927296	0.0424225	0.128125	0.126411	0.592344
IRF1	0.979146	0.512927	0.404942	0.798886	0.400086	0.0637052	0.994429	0.993287	0.842023	0.227682	0.0692758	0.453935	0.0644194	0.860306	0.968719	0.598772	0.182545	0.752464	0.109699	0.0605628	0.0291387	0.665048	0.013998	0.175118	0.754035	0.745893	0.594772	0.327667	0.503642	0.324382	0.20997	0.484645	0.0519926	0.143265	0.00285673	0.0922725	0.0162834	0.280531	0.0619911	0.128553	0.912727	0.274247	0.134838	0.989287	0.855735	0.984431	0.0715612	0.902157	0.928153
IRF2	0.973432	0.0291387	0.273961	0.0672761	0.283531	0.973004	0.653478	0.00799886	0.991287	0.0495643	0.653478	0.532781	1	0.048993	0.756606	0.71347	0.957006	0.04028	0.161548	0.884874	0.930724	0.977003	0.999714	0.816598	0.953864	0.989716	0.66062	0.998	0.569062	0.154549	0.0198543	0.11227	0.999143	0.999857	1	0.840023	0.999571	0.138694	0.959006	0.703042	0.369376	0.895158	0.8993	0.000142837	0.00399943	0.72104	0.998714	0.649764	0.000571347
TFCP2	0.0804171	0.730324	0.447936	0.26839	0.462791	0.99343	0.00114269	0.00442794	0.0302814	0.651907	0.934009	0.835309	0.928724	0.63091	0.0129981	0.617769	0.877875	0.121554	0.779603	0.93758	0.921297	0.949293	0.994572	0.850878	0.0455649	0.131553	0.736323	0.996001	0.869447	0.699757	0.520783	0.89173	0.959149	0.996572	0.999	0.825596	0.994287	0.699472	0.88316	0.753749	0.0132838	0.817455	0.0929867	0.10827	0.218683	0.00114269	0.959434	0.0664191	0.0334238
GATA2	0.995286	0.710327	0.607199	0.657335	0.701186	0.00357092	1	0.999286	0.983145	0.0175689	0.00399943	0.676903	0.630196	0.182545	0.999143	0.173689	0.0758463	0.144836	0.0119983	0.465219	0.0398514	0.0277103	0.0821311	0.000285673	0.996572	0.979717	0.167547	0.0168547	0.0225682	0.00085702	0.170261	0.00957006	0.00885588	0.0292815	0.000142837	0.00314241	0.00185688	0.562634	0.00757035	0.367376	0.996572	0.239823	0.976432	0.884302	0.0632767	0.999857	0.324668	0.999	0.988859
GATA3	0.0319954	0.184545	0.0552778	0.17826	0.540494	0.999	0.00199971	0.00299957	0.0362805	0.997857	0.995429	0.804885	0.071704	0.851021	0.0015712	0.468219	0.861163	0.212255	0.997286	0.853307	0.992001	0.182688	0.665619	0.988716	0.0168547	0.0278532	0.305671	0.966005	0.999429	0.999143	0.984716	0.998572	0.963719	0.871304	0.988859	0.996286	0.992144	0.483502	0.842737	0.555064	0.00214255	0.300528	0.0188544	0.423939	0.577203	0.000285673	0.165119	0.00128553	0.25125
MECOM	0.775032	0.514498	0.610484	0.459363	0.418226	0.700329	0.98943	0.156406	0.919154	0.0632767	0.541066	0.350664	0.574204	0.157692	0.956149	0.578346	0.426796	0.800314	0.733609	0.630624	0.290958	0.426653	0.890016	0.06999	0.648193	0.878446	0.61934	0.254821	0.601628	0.121983	0.310527	0.205685	0.898872	0.712898	0.741323	0.571775	0.984574	0.0711327	0.884302	0.583488	0.762748	0.813598	0.495072	0.0415655	0.106985	0.960577	0.567776	0.813741	0.11784
MZF1	0.0141408	0.959149	0.977146	0.939866	0.980717	0.864162	0.00642765	0.21197	0.00371376	0.724325	0.687188	0.839737	0.0161406	0.0819883	0.075275	0.598914	0.573204	0.82831	0.787316	0.888302	0.674761	0.773175	0.54935	0.338809	0.375518	0.012284	0.967005	0.603628	0.836166	0.4975	0.979432	0.659906	0.068276	0.106413	0.588202	0.433652	0.413941	0.720754	0.557349	0.886159	0.605342	0.626339	0.500928	0.793458	0.562063	0.0208542	0.231538	0.0348522	0.830596
IKZF1	0.603628	0.459077	0.424511	0.359234	0.192972	0.327953	0.680046	0.766033	0.358663	0.527353	0.235538	0.200828	0.898872	0.487216	0.346808	0.215683	0.0917012	0.193258	0.476218	0.232967	0.519212	0.634052	0.802171	0.17069	0.371518	0.462363	0.193115	0.620054	0.588487	0.112698	0.171547	0.0308527	0.77946	0.747322	0.940723	0.54078	0.744751	0.829881	0.624625	0.397086	0.473789	0.547922	0.555349	0.0575632	0.438794	0.209256	0.922154	0.820454	0.252678
IKZF2	0.929439	0.147408	0.293529	0.0738466	0.318526	0.890016	0.873018	0.547779	0.916298	0.351521	0.115841	0.529353	0.885016	0.0552778	0.95015	0.265533	0.558349	0.38923	0.551635	0.856449	0.845308	0.765462	0.879017	0.463362	0.849593	0.93958	0.158406	0.945294	0.248393	0.210399	0.263248	0.0922725	0.610484	0.678617	0.898729	0.694044	0.87716	0.00685616	0.765891	0.305813	0.612198	0.73918	0.799172	0.0525639	0.176261	0.540066	0.43708	0.924297	0.399086
CUX1	0.417083	0.628339	0.518926	0.739466	0.414798	0.310099	0.496358	0.863305	0.0732752	0.751321	0.518497	0.918012	0.0461363	0.833881	0.46979	0.292815	0.266676	0.468504	0.652764	0.194686	0.691758	0.433367	0.0115698	0.181403	0.246536	0.0644194	0.475503	0.137695	0.755321	0.452221	0.562205	0.82931	0.489216	0.369376	0.00771318	0.47179	0.140551	0.814598	0.573918	0.306099	0.334238	0.204971	0.450364	0.868447	0.683331	0.354949	0.0142837	0.386945	0.967005
PBX1	0.930867	0.23668	0.396658	0.403514	0.0338523	0.387516	0.883731	0.670047	0.935295	0.0275675	0.0627053	0.214826	0.991858	0.342951	0.323525	0.027996	0.232395	0.193115	0.00171404	0.0219969	0.771033	0.626196	0.969861	0.151978	0.792458	0.664191	0.287959	0.886873	0.182117	0.056849	0.0317098	0.171975	0.973147	0.969719	0.925725	0.605913	0.5992	0.449793	0.582203	0.0405656	0.587488	0.816598	0.551493	0.123554	0.240537	0.711327	0.997286	0.368804	0.295101
CEBPB	0.862305	0.0307099	0.125982	0.00828453	0.41894	0.943008	0.245822	0.139123	0.976003	0.848879	0.802314	0.104414	0.996715	0.702757	0.485931	0.893872	0.809741	0.0255678	0.923154	0.693758	0.969433	0.600914	0.833167	0.997143	0.731181	0.995286	0.118412	0.805742	0.70847	0.963862	0.777032	0.477218	0.963148	0.866305	0.983574	0.808456	0.90987	0.186973	0.817169	0.854164	0.186688	0.492358	0.672761	0.00299957	0.115412	0.44865	0.859591	0.507213	0.0194258
CREB1	0.99343	0.00799886	0.384231	0.826453	0.00228539	0.0161406	0.996715	0.285959	0.910441	0.000285673	0.10727	0.0054278	0.98743	0.278389	0.516212	0.0375661	0.345236	0.803599	0.00414227	0.0027139	0.192687	0.692473	0.963862	0.237537	0.481074	0.389373	0.192544	0.75932	0.0628482	0.0362805	0.00171404	0.46322	0.994001	0.998	0.990716	0.617912	0.986288	0.225682	0.986002	0.00242822	0.772461	0.649621	0.0667048	0.44965	0.838594	0.938152	0.997143	0.954578	0.0757035
CEBPA	0.00114269	0.984145	0.880017	0.723325	0.946865	0.913012	0.000142837	0.44765	0.00414227	0.999	0.983145	0.989859	0.000285673	0.539066	0.0669904	0.349093	0.974004	0.90987	0.989573	0.980003	0.782745	0.58006	0.104842	0.499072	0.0351378	0.0085702	0.898015	0.712041	0.982431	0.926582	0.995858	0.986145	0.00328524	0.109413	0.015712	0.808313	0.126125	0.127268	0.160263	0.878017	0.0397086	0.713041	0.493501	0.999429	0.871447	0.00314241	0.00771318	0.000142837	0.996429
MAX	0.0395658	0.79103	0.426082	0.817597	0.725611	0.830024	0.0334238	0.0289959	0.0697043	0.836452	0.86302	0.640337	0.0418512	0.295244	0.0168547	0.52821	0.875732	0.977289	0.859591	0.938866	0.513641	0.692901	0.236395	0.312384	0.0118554	0.0138552	0.685331	0.863305	0.983002	0.81317	0.976289	0.967433	0.224111	0.306813	0.938152	0.837595	0.949436	0.65105	0.839737	0.570918	0.249393	0.0865591	0.0468504	0.783317	0.684331	0.0432795	0.462934	0.122554	0.860163
USF1	1	0.264676	0.161548	0.0935581	0.72104	0.0641337	1	0.96829	1	0.0101414	0.439223	0.904442	0.999143	0.579917	0.999571	0.728039	0.369947	0.00114269	0.0254249	0.42951	0.177975	0.23211	0.820169	0.0107128	0.999857	1	0.192687	0.0902728	0.00828453	0.00357092	0.00485645	0.0221397	0.780888	0.425368	0.0171404	0.00928439	0.0309956	0.0369947	0.0217112	0.696043	0.998143	0.671047	0.984002	0.000999857	0.00414227	1	0.663905	0.997143	0.0114269
POU2F1	0.943008	0.25125	0.79003	0.470504	0.932724	0.351378	0.993572	0.966862	0.990287	0.0161406	0.0114269	0.685902	0.964291	0.115698	0.99143	0.766033	0.745751	0.454935	0.036709	0.480217	0.146693	0.752035	0.991001	0.0374232	0.996572	0.937009	0.879874	0.34038	0.000714184	0.0149979	0.0254249	0.00128553	0.233395	0.721326	0.332524	0.035852	0.636052	0.187687	0.555064	0.479074	0.991287	0.697186	0.997572	0.0359949	0.0799886	0.998429	0.825168	0.933295	0.191258
HSF1	0.999857	0.020997	0.88016	0.638337	0.189402	0.00742751	1	0.999429	0.999429	0.00185688	0.014855	0.00657049	0.915726	0.0487073	0.999286	0.16669	0.0978432	0.103699	0.00557063	0.151264	0.113412	0.0937009	0.23211	0.0054278	0.999857	0.999857	0.0598486	0.0385659	0.00285673	0.0027139	0.0975575	0.00914155	0.104414	0.0355663	0.00528496	0.0211398	0.0314241	0.00742751	0.0515641	0.0808456	0.999571	0.600057	0.956006	0.461934	0.267105	1	0.948579	0.999857	0.937009
ACTR1A	0.931296	0.245965	0.51207	0.323668	0.0824168	0.161691	0.941151	0.680474	0.95115	0.123554	0.0421368	0.0382802	0.727753	0.425653	0.332952	0.0782745	0.568205	0.469647	0.0584202	0.13698	0.0524211	0.785174	0.842737	0.212827	0.604342	0.850164	0.135981	0.865733	0.494786	0.16969	0.183117	0.0318526	0.540066	0.703899	0.823882	0.581917	0.497215	0.219826	0.374089	0.330381	0.747465	0.683759	0.233824	0.298672	0.372804	0.786602	0.935723	0.925439	0.569633
RORA	0.0731324	0.377803	0.123268	0.107699	0.47079	0.994144	0.000571347	0.00285673	0.219254	0.992144	0.993287	0.64905	0.451935	0.940866	0.00799886	0.970004	0.976289	0.333524	0.978146	0.986288	0.810313	0.843308	0.591344	0.983574	0.0532781	0.412798	0.217398	0.960291	0.993287	0.987716	0.883017	0.916583	0.962148	0.933581	0.997143	0.992715	0.996143	0.523782	0.87816	0.9033	0.00257106	0.714184	0.160263	0.0342808	0.230824	0.00257106	0.474218	0.0205685	0.0202828
CREBBP	0.908013	0.728182	0.622625	0.753892	0.111698	0.00999857	0.971004	0.93301	0.552635	0.266962	0.207399	0.265533	0.549207	0.486073	0.791887	0.111555	0.0662762	0.254821	0.0452792	0.114269	0.261963	0.36809	0.535352	0.132695	0.922868	0.86202	0.270104	0.128982	0.183688	0.103842	0.321525	0.269104	0.514212	0.201685	0.158549	0.104414	0.132267	0.648764	0.334381	0.257677	0.93001	0.784031	0.798457	0.926296	0.886159	0.711041	0.979717	0.853021	0.886445
JUN	0.996286	0.729467	0.481788	0.783317	0.0889873	0.00314241	0.999429	0.991001	0.955578	0.0159977	0.0374232	0.725611	0.305242	0.615626	0.993001	0.028853	0.105699	0.28853	0.00171404	0.0134267	0.271675	0.200686	0.0528496	0.000714184	0.970004	0.565633	0.87916	0.231967	0.0739894	0.0097129	0.0129981	0.344379	0.41237	0.440223	0.0042851	0.0685616	0.0015712	0.639337	0.243537	0.0574204	0.988716	0.747322	0.847879	0.926439	0.751321	0.998572	0.342665	0.87259	0.959149
NFYA	0.0211398	0.956149	0.958149	0.946865	0.688902	0.0937009	0.0388516	0.707328	0.0331381	0.670904	0.0548493	0.58663	0.211256	0.930581	0.0347093	0.394087	0.166405	0.93201	0.137123	0.0185688	0.297957	0.0138552	0.410656	0.654049	0.343951	0.0305671	0.775032	0.0167119	0.267962	0.87059	0.660334	0.848307	0.078703	0.0468504	0.00342808	0.683045	0.0377089	0.996143	0.109413	0.907156	0.481931	0.506356	0.860306	0.986145	0.858449	0.483931	0.308813	0.0561348	0.970147
ESR1	0.997286	0.028853	0.329239	0.221254	0.108699	0.138552	0.99043	0.850021	0.942722	0.00171404	0.0639909	0.0712755	0.999857	0.115698	0.920297	0.152407	0.109413	0.156549	0.00899871	0.00885588	0.629196	0.880303	0.993144	0.280389	0.876875	0.94258	0.222111	0.283674	0.000571347	0.0199971	0.00642765	0.0149979	0.979146	0.993715	0.956863	0.0125696	0.859449	0.226253	0.881303	0.0128553	0.962005	0.787459	0.544779	0.0217112	0.285673	0.983859	0.998286	0.989287	0.100843
NR3C1	0.948864	0.0384231	0.0527068	0.310813	0.250107	0.439794	0.746036	0.255821	0.775603	0.259106	0.281674	0.288102	0.983574	0.180117	0.579489	0.541066	0.243394	0.256535	0.51864	0.49193	0.464791	0.782888	0.844879	0.772461	0.488216	0.780888	0.179689	0.864162	0.550207	0.741608	0.244394	0.60777	0.855306	0.744037	0.981574	0.282103	0.967148	0.329239	0.612341	0.0678475	0.464362	0.249107	0.161691	0.0584202	0.534781	0.452507	0.960434	0.925868	0.0315669
NFKB1	0.279246	0.875018	0.490501	0.411655	0.854307	0.980431	0.760606	0.237109	0.973861	0.805599	0.808313	0.58763	0.156549	0.353378	0.941294	0.835738	0.925725	0.562491	0.878446	0.988145	0.282388	0.0701328	0.491358	0.190687	0.832738	0.917726	0.587059	0.834881	0.983288	0.262962	0.873589	0.68833	0.0562777	0.129124	0.389516	0.782317	0.580774	0.014855	0.145408	0.860877	0.411655	0.604342	0.721326	0.265962	0.149407	0.952578	0.103271	0.0942722	0.363948
SRF	0.228682	0.821168	0.683759	0.534495	0.520926	0.611913	0.30967	0.734895	0.0768462	0.248964	0.458792	0.75732	0.31067	0.557206	0.457078	0.218112	0.51864	0.593058	0.230538	0.395229	0.325525	0.875304	0.691901	0.25882	0.376518	0.110841	0.936723	0.833738	0.258392	0.286673	0.478789	0.422083	0.0825596	0.652621	0.586773	0.150978	0.261248	0.340094	0.498357	0.250536	0.633052	0.719183	0.34895	0.928439	0.893158	0.0964148	0.452507	0.242822	0.63091
TBP	0.997857	0.181688	0.171975	0.194544	0.550636	0.292672	0.999714	0.650621	0.997572	0.0355663	0.0469933	0.512213	0.951578	0.0917012	0.994287	0.456363	0.696186	0.0375661	0.391515	0.806742	0.332952	0.33938	0.942294	0.00342808	0.971575	0.983717	0.204971	0.778317	0.23668	0.00471361	0.0447079	0.0107128	0.726039	0.617483	0.462363	0.26282	0.88116	0.222825	0.189116	0.361234	0.890016	0.354664	0.948579	0.0015712	0.00314241	0.997857	0.698472	0.986145	0.0191401
SREBF1	0.806171	0.108842	0.423225	0.486073	0.376089	0.889302	0.634624	0.191401	0.618912	0.855164	0.284102	0.394087	0.768033	0.0898443	0.38723	0.100557	0.71147	0.900871	0.398657	0.437509	0.796743	0.251107	0.835309	0.429082	0.322097	0.199543	0.332524	0.879731	0.509213	0.491787	0.674475	0.562205	0.696615	0.76132	0.935152	0.610056	0.906585	0.57706	0.926296	0.16112	0.450507	0.175118	0.0695615	0.0467076	0.410656	0.858306	0.821311	0.836309	0.42094
STAT6	0.0281388	0.991001	0.597915	0.48693	0.734038	0.818026	0.199257	0.449222	0.916869	0.995858	0.999	0.929581	0.00442794	0.977003	0.88116	0.94815	0.963577	0.27996	0.954435	0.937009	0.254821	0.316098	0.000285673	0.515641	0.167833	0.942722	0.481074	0.118983	0.901585	0.391515	0.746036	0.772461	0.446365	0.329667	0.000999857	0.89273	0.00457078	0.201971	0.0459934	0.976575	0.11127	0.774032	0.406799	0.715469	0.148836	0.779603	0.000285673	0.00671333	0.789887
AHR	0.499786	0.284816	0.91187	0.902443	0.350236	0.0381374	0.983859	0.925296	0.389373	0.225254	0.187402	0.46879	0.0987002	0.912727	0.788744	0.260106	0.00871304	0.916869	0.284959	0.0232824	0.587345	0.119983	0.00371376	0.786173	0.46879	0.258106	0.767033	0.0732752	0.147265	0.770033	0.232538	0.249964	0.368376	0.0724182	0.0042851	0.293958	0.0308527	0.95872	0.119412	0.22054	0.967719	0.118412	0.81974	0.840023	0.953007	0.826168	0.0525639	0.953721	0.876589
ARNT	0.00499929	0.41794	0.876732	0.848593	0.314669	0.259392	0.000999857	0.46979	0.00571347	0.384231	0.528639	0.0539923	0.0661334	0.702471	0.00385659	0.35652	0.61077	0.997143	0.493787	0.18783	0.0627053	0.650193	0.560349	0.892301	0.0265676	0.00328524	0.647765	0.13698	0.890587	0.95872	0.944865	0.96272	0.0711327	0.539637	0.596772	0.88016	0.643337	0.836452	0.702185	0.124411	0.0741323	0.851021	0.0508499	0.999429	0.994287	0.0215683	0.722183	0.00628482	0.920868
EGR1	0.999714	0.375661	0.612627	0.541208	0.205256	0.00328524	1	0.998714	0.998143	0.000142837	0.00342808	0.740894	0.804028	0.125982	1	0.0301386	0.00114269	0.0754178	0.000714184	0.203114	0.0919869	0.0027139	0.00985573	0.000142837	1	0.994144	0.176832	0.0469933	0.00671333	0.000142837	0.00214255	0.0125696	0.0555635	0.00342808	0.000142837	0.00285673	0.00085702	0.00585631	0.0565633	0.278103	0.999857	0.157692	0.958577	0.394658	0.149693	1	0.186402	1	0.939437
EGR3	0.00085702	0.139694	0.900443	0.769319	0.720897	0.972147	0.000142837	0.0368519	0.000285673	0.680617	0.651621	0.237966	0.905585	0.0928439	0.000571347	0.188116	0.968005	0.945722	0.271247	0.703899	0.198829	0.976146	1	0.92344	0.0107128	0.00128553	0.753321	0.566633	0.145551	0.905442	0.980431	0.839023	0.284531	0.994858	1	0.204542	1	0.969147	0.7996	0.0198543	0.00628482	0.963862	0.246679	0.862591	0.910156	0.00142837	1	0.000714184	0.504928
EGR2	0.993144	0.775746	0.302814	0.0975575	0.0598486	0.127982	0.993287	0.745465	0.986145	0.179831	0.259106	0.624482	0.967576	0.925296	0.968719	0.588202	0.188402	0.0595629	0.138694	0.117697	0.434509	0.488359	0.220683	0.482502	0.933295	0.992715	0.152978	0.34695	0.0277103	0.0572775	0.00385659	0.0197115	0.980289	0.868162	0.112698	0.630481	0.116126	0.25125	0.615769	0.879731	0.896586	0.666476	0.935581	0.048993	0.0649907	0.927582	0.228539	0.990001	0.31067
XBP1	0.00142837	0.998143	0.754178	0.779317	0.965005	0.653478	0.00114269	0.655621	0.00285673	0.998857	0.995001	0.996286	0.000142837	0.998572	0.0117126	0.832881	0.849307	0.458792	0.934009	0.927725	0.773175	0.112841	0.00142837	0.679617	0.0401371	0.00414227	0.469362	0.216683	0.924297	0.74318	0.953435	0.951578	0.115269	0.107413	0.0015712	0.93101	0.00328524	0.890444	0.0667048	0.98186	0.0392801	0.335809	0.692187	0.995715	0.773175	0.00628482	0.000571347	0.0015712	0.993572
REST	0.169119	0.228396	0.406942	0.270533	0.278246	0.93658	0.00228539	0.143979	0.0649907	0.814169	0.615769	0.221683	0.46879	0.430653	0.0184259	0.243108	0.88673	0.581488	0.409799	0.543922	0.808027	0.808884	0.936009	0.884874	0.181403	0.0442794	0.635481	0.880446	0.636481	0.96729	0.932724	0.946008	0.846022	0.899586	0.991715	0.861306	0.830881	0.723611	0.795743	0.405371	0.0721326	0.612341	0.063848	0.652478	0.765034	0.0155692	0.908156	0.0315669	0.270533
RREB1	0.00128553	0.983431	0.719897	0.840309	0.988002	0.990573	0.000142837	0.0547065	0.00399943	0.999714	0.970861	0.953007	0.00299957	0.18883	0.00314241	0.966291	0.977575	0.695901	0.999429	0.991287	0.993001	0.948293	0.291958	0.995429	0.00571347	0.0097129	0.995715	0.899157	0.971433	0.997286	0.992144	0.945865	0.115698	0.314384	0.950436	0.99043	0.721897	0.726182	0.598057	0.978432	0.0395658	0.497358	0.650479	0.899014	0.50907	0.000142837	0.0317098	0.000571347	0.948436
IRF9	0.000285673	0.989716	0.671618	0.561206	0.878017	0.963148	0.00042851	0.0528496	0.00957006	0.999286	0.998857	0.748036	0.00042851	0.797172	0.0337095	0.915583	0.946865	0.876303	0.998143	0.971004	0.551635	0.0329953	0.00599914	0.938152	0.0194258	0.0655621	0.880588	0.104842	0.987573	0.994715	0.997572	0.996286	0.0807028	0.0365662	0.026282	0.992001	0.0321383	0.951436	0.502071	0.987716	0.0361377	0.277389	0.382802	0.983859	0.76032	0.00899871	0.000285673	0.000714184	0.956578
EBF1	0.48893	0.0301386	0.0742751	0.0737038	0.310241	0.859163	0.0637052	0.0284245	0.67319	0.90687	0.990716	0.114984	0.963148	0.749036	0.0497072	0.941151	0.594772	0.129839	0.984716	0.398229	0.91287	0.382088	0.339809	0.998	0.102557	0.908299	0.0749893	0.528924	0.903014	0.992858	0.757178	0.954435	0.991715	0.760177	0.988716	0.909584	0.949579	0.676046	0.959577	0.523497	0.0171404	0.460648	0.300528	0.0115698	0.460791	0.0738466	0.467647	0.477503	0.0101414
TP53	0.00614198	0.254392	0.422225	0.237395	0.854735	0.982145	0.006999	0.0995572	0.179831	0.98843	0.950864	0.435509	0.253107	0.261534	0.0734181	0.888587	0.8973	0.712755	0.998857	0.934152	0.904157	0.755749	0.556492	0.997	0.0418512	0.500928	0.417083	0.342808	0.88773	0.998	0.98743	0.892158	0.412084	0.417797	0.949864	0.911584	0.932295	0.27696	0.712612	0.687045	0.0174261	0.423368	0.366805	0.369233	0.743322	0.0147122	0.218826	0.0572775	0.597058
LMO2	0.998	0.114555	0.355663	0.41137	0.0978432	0.284245	1	0.821597	0.998572	0.0305671	0.112555	0.185116	0.519497	0.177832	0.997143	0.630767	0.49193	0.731467	0.527068	0.420226	0.0535638	0.0945579	0.0734181	0.0171404	0.871733	0.995858	0.0242822	0.174689	0.518926	0.014855	0.0321383	0.071704	0.616626	0.274389	0.034995	0.554778	0.624911	0.0867019	0.635623	0.355663	0.862877	0.250393	0.362948	0.028853	0.0381374	0.999714	0.145836	0.999714	0.264962
RFX1	0.996858	0.921154	0.535638	0.315955	0.112413	0.0119983	0.999714	0.934866	0.988573	0.00214255	0.155978	0.666619	0.774032	0.22911	0.966576	0.695472	0.316955	0.48993	0.14098	0.419369	0.247679	0.926582	0.124554	0.00114269	0.884874	0.96929	0.0434224	0.14655	0.0234252	0.000285673	0.000142837	0.00042851	0.988859	0.896443	0.409084	0.827025	0.758035	0.00314241	0.957863	0.745036	0.963434	0.890587	0.945294	0.0104271	0.0308527	0.960006	0.227825	0.996429	0.420797
NFE2L1	0.195115	0.232824	0.519497	0.463077	0.916441	0.896158	0.0681331	0.199686	0.531638	0.965291	0.715469	0.268105	0.455506	0.816455	0.229253	0.584059	0.776461	0.408656	0.666905	0.685616	0.713327	0.343951	0.692758	0.935723	0.651478	0.646622	0.4018	0.752607	0.772175	0.961291	0.981431	0.884445	0.264391	0.320383	0.619483	0.538066	0.539352	0.83888	0.155692	0.605342	0.200543	0.297386	0.801314	0.227396	0.554064	0.485216	0.637338	0.14198	0.269961
FOXC1	0.681188	0.273818	0.252535	0.583202	0.505071	0.933724	0.52821	0.100414	0.450079	0.726896	0.367662	0.982431	0.514069	0.146265	0.854878	0.0954149	0.328382	0.353378	0.389659	0.852164	0.948722	0.440366	0.325811	0.434224	0.84188	0.274247	0.965719	0.913869	0.805885	0.441651	0.881017	0.95672	0.660191	0.41137	0.582774	0.242537	0.553778	0.27696	0.830881	0.615198	0.93958	0.228396	0.143122	0.213684	0.479646	0.686473	0.297672	0.579774	0.744322
NFATC4	0.917012	0.806313	0.804171	0.85345	0.541066	0.0949864	0.999	0.802457	0.90687	0.177546	0.069133	0.812313	0.415369	0.545351	0.990144	0.219683	0.02971	0.586345	0.123125	0.0801314	0.220683	0.0598486	0.123839	0.0711327	0.925439	0.837023	0.902728	0.301814	0.250678	0.279103	0.277246	0.34895	0.108413	0.0321383	0.0228539	0.0427082	0.0337095	0.618055	0.232538	0.691901	0.966719	0.48693	0.836452	0.48336	0.798315	0.991144	0.0959863	0.966576	0.647193
ETS2	0.0267105	0.544351	0.0652764	0.331667	0.995001	0.999429	0.00914155	0.0221397	0.133124	0.999286	0.930439	0.983859	0.00614198	0.371233	0.00899871	0.981431	0.951721	0.733324	0.999857	0.995429	0.998857	0.85802	0.517355	0.997429	0.013998	0.0239966	0.981431	0.999429	0.998714	0.999571	0.991858	0.929296	0.169833	0.324668	0.983288	0.995858	0.989144	0.273961	0.708327	0.948864	0.0182831	0.027996	0.30767	0.418512	0.235395	0.000142837	0.0155692	0.012284	0.311384
SOX9	0.0832738	0.251535	0.503642	0.527782	0.447936	0.962148	0.0137123	0.138123	0.0794172	0.957435	0.880303	0.800171	0.406799	0.97886	0.035852	0.146979	0.529353	0.875732	0.877732	0.2971	0.845451	0.262962	0.14755	0.863448	0.0329953	0.0178546	0.467505	0.608913	0.949436	0.963434	0.835309	0.984716	0.933581	0.976718	0.810598	0.822025	0.807313	0.888159	0.87816	0.338523	0.0508499	0.499643	0.0519926	0.212255	0.89273	0.158977	0.139837	0.0947008	0.195972
ZEB1	0.995001	0.0532781	0.0441366	0.162977	0.0548493	0.725753	0.999857	0.204685	0.999	0.710756	0.894015	0.464219	0.0884159	0.407799	0.997429	0.514355	0.186545	0.192401	0.966433	0.572347	0.932867	0.0171404	0.000571347	0.399229	0.82931	0.996001	0.123839	0.649479	0.976146	0.307813	0.200686	0.91944	0.928296	0.0299957	0.00714184	0.838309	0.09013	0.00742751	0.600057	0.489359	0.868447	0.197686	0.195829	0.0215683	0.125553	0.986145	0.000571347	0.994429	0.0869876
TGIF1	0.0141408	0.666619	0.982003	0.979003	0.686616	0.502071	0.00671333	0.613055	0.00828453	0.876732	0.504071	0.495501	0.102842	0.695901	0.0181403	0.397086	0.518783	0.971575	0.38066	0.133267	0.775175	0.646479	0.352235	0.905299	0.0422797	0.00257106	0.934581	0.362805	0.3001	0.756463	0.761891	0.691044	0.296815	0.655621	0.614341	0.288245	0.392801	0.973004	0.797886	0.706042	0.605771	0.215541	0.241108	0.87259	0.918012	0.0301386	0.693615	0.296243	0.94258
MEIS1	0.958577	0.479789	0.0202828	0.0991287	0.790173	0.844594	0.956292	0.581917	0.969719	0.950721	0.129124	0.911727	0.205828	0.626196	0.943294	0.814884	0.475789	0.0712755	0.876018	0.915012	0.955721	0.0944151	0.100414	0.273961	0.916869	0.854449	0.944294	0.833024	0.352807	0.841166	0.336381	0.184545	0.165833	0.0199971	0.0695615	0.746322	0.0379946	0.222682	0.0478503	0.635338	0.810741	0.0791316	0.958006	0.15912	0.255106	0.622483	0.0394229	0.66062	0.148693
FOXJ2	0.000285673	0.889444	0.972004	0.888873	0.974861	0.703185	0.000142837	0.641051	0.00085702	0.983717	0.613627	0.231824	0.0707042	0.82174	0.00242822	0.973004	0.907299	0.986002	0.805742	0.833167	0.0528496	0.933438	0.800457	0.997857	0.118412	0.0135695	0.572204	0.0964148	0.171975	0.992572	0.993144	0.477075	0.00599914	0.287245	0.68276	0.577775	0.248393	0.984145	0.351378	0.813027	0.0379946	0.716612	0.703185	0.999286	0.978289	0.0042851	0.477646	0.00557063	0.93758
E2F1	0.0307099	0.681188	0.986859	0.990001	0.992144	0.134552	0.302671	0.995429	0.185402	0.98743	0.137123	0.304385	0.00128553	0.941151	0.534781	0.540351	0.735038	0.935152	0.827739	0.88216	0.0215683	0.00457078	0.00128553	0.312527	0.94058	0.128267	0.0194258	0.00871304	0.730181	0.606485	0.998857	0.886016	0.000142837	0.000714184	0.000142837	0.0659906	0.00328524	0.850736	0.00842737	0.735038	0.824739	0.0999857	0.624054	0.997857	0.933438	0.975004	0.0138552	0.694044	0.997857
TTF1	0.97986	0.0452792	0.0464219	0.0121411	0.170976	0.809599	0.972575	0.384802	0.991858	0.761891	0.709613	0.531924	0.994429	0.92344	0.919297	0.459363	0.209113	0.0132838	0.165833	0.147693	0.962148	0.229539	0.431224	0.960149	0.96729	0.978003	0.177403	0.894586	0.172547	0.813312	0.0695615	0.206113	0.999429	0.988287	0.897729	0.355949	0.526211	0.522497	0.885302	0.225539	0.72304	0.688759	0.861163	0.000142837	0.153549	0.906585	0.655192	0.978289	0.00485645
VDR	0.994429	0.0102842	0.17726	0.106985	0.0347093	0.465076	0.966719	0.128125	0.985859	0.00728467	0.352093	0.0478503	0.999857	0.163691	0.779317	0.506642	0.212684	0.34795	0.286388	0.421083	0.219683	0.886445	0.950293	0.98086	0.477789	0.992001	0.0655621	0.945151	0.528782	0.474646	0.0188544	0.26282	0.987288	0.989287	0.999	0.521211	0.998	0.24825	0.674332	0.22154	0.625911	0.227682	0.0432795	0.0128553	0.0521354	0.749036	0.993287	0.997572	0.00142837
AR	0.098843	0.946722	0.784459	0.908727	0.854592	0.103842	0.504357	0.984859	0.0468504	0.817026	0.73261	0.704899	0.00142837	0.483502	0.353235	0.514641	0.264105	0.805456	0.507499	0.678332	0.384374	0.378089	0.00214255	0.0617055	0.299529	0.223397	0.28653	0.0705613	0.446936	0.28653	0.908013	0.688616	0.0212827	0.0085702	0.00042851	0.796315	0.00114269	0.549064	0.155692	0.561634	0.666619	0.286959	0.640051	0.998857	0.89073	0.505356	0.0015712	0.545208	0.999714
NKX3-1	0.969004	0.344379	0.0772747	0.177546	0.00457078	0.034138	0.989002	0.384231	0.969147	0.0861306	0.72861	0.476789	0.904728	0.665048	0.821168	0.549207	0.156406	0.283531	0.27139	0.0427082	0.521925	0.860306	0.0105699	0.651193	0.155549	0.975575	0.20697	0.371947	0.0625625	0.252107	0.00085702	0.148693	0.992858	0.785602	0.23968	0.840023	0.123125	0.237537	0.928724	0.393087	0.517355	0.584488	0.369947	0.0159977	0.140123	0.81017	0.0681331	0.989144	0.0619911
BPTF	0.156263	0.479931	0.832453	0.7996	0.410513	0.0637052	0.501785	0.589059	0.529924	0.125268	0.619626	0.0597058	0.797886	0.854449	0.495786	0.712612	0.0808456	0.900014	0.327239	0.0111413	0.195829	0.191973	0.23211	0.954721	0.322668	0.474932	0.725753	0.0277103	0.349093	0.926868	0.532638	0.764748	0.514784	0.253821	0.437366	0.34338	0.197972	0.938295	0.723897	0.526068	0.502642	0.594915	0.626053	0.699043	0.972861	0.908156	0.445365	0.41037	0.168119
STAT5B	0.998572	0.00171404	0.00757035	0.0322811	0.294387	0.899443	0.999714	0.48993	0.994858	0.0594201	0.0199971	0.478075	0.997286	0.195258	0.991715	0.289244	0.0492787	0.0179974	0.67019	0.607913	0.988145	0.293244	0.955863	0.768033	0.990573	0.990144	0.299386	0.979432	0.794744	0.876875	0.484074	0.734324	0.956292	0.670047	0.925154	0.438652	0.983574	0.147122	0.451793	0.0852735	0.897729	0.0715612	0.885016	0.00257106	0.0485645	0.905442	0.929296	0.994858	0.00414227
STAT5A	0.994572	0.00257106	0.112127	0.101414	0.0242822	0.520211	0.999	0.557635	0.994144	0.0147122	0.191544	0.186259	0.999429	0.0438509	0.96729	0.170119	0.0595629	0.0197115	0.0889873	0.0651336	0.927725	0.512498	0.883874	0.949293	0.974289	0.997715	0.0211398	0.676903	0.0545636	0.321668	0.00842737	0.0759891	0.999143	0.947865	0.987716	0.337095	0.986716	0.0188544	0.989144	0.0447079	0.899586	0.486359	0.888873	0.00185688	0.193544	0.963434	0.966433	0.998429	0.0185688
KLF12	0.02014	0.753321	0.381231	0.668476	0.918869	0.974432	0.0189973	0.02971	0.0257106	0.994715	0.89273	0.916012	0.0565633	0.583202	0.166833	0.72304	0.424225	0.906442	0.997	0.973575	0.901585	0.0897015	0.187545	0.913441	0.128267	0.0154264	0.601914	0.543208	0.989859	0.977146	0.995858	0.993144	0.327382	0.249536	0.922725	0.960291	0.865019	0.977575	0.434938	0.716326	0.13698	0.115412	0.0884159	0.441937	0.644622	0.0319954	0.102842	0.190973	0.272961
TFAP2A	0.000285673	0.596201	0.966862	0.895586	0.815312	0.856878	0.00042851	0.464648	0.00114269	0.975861	0.793601	0.628482	0.0128553	0.259534	0.0109984	0.2991	0.952435	0.979003	0.778175	0.629339	0.410513	0.823597	0.947722	0.938437	0.0214255	0.00228539	0.884302	0.39123	0.212398	0.985002	0.998857	0.954292	0.0188544	0.575346	0.737752	0.444365	0.803742	0.97129	0.541637	0.206828	0.043708	0.645765	0.356092	0.999429	0.987145	0.00485645	0.872304	0.000999857	0.996715
FOXO4	0.476646	0.395658	0.057706	0.217826	0.576489	0.997857	0.492787	0.0199971	0.846165	0.999143	0.562205	0.907727	0.0974147	0.571061	0.663905	0.105556	0.826168	0.534067	0.984431	0.932295	0.767033	0.333952	0.689901	0.783602	0.291387	0.393944	0.624054	0.988573	0.994287	0.973861	0.973432	0.876161	0.462791	0.487359	0.859734	0.937723	0.935295	0.275818	0.494215	0.617483	0.277246	0.0854164	0.0318526	0.0741323	0.209541	0.0634195	0.211541	0.165262	0.230538
FOXO1	0.994287	0.196258	0.483788	0.168262	0.210684	0.0565633	0.99143	0.979717	0.94915	0.00114269	0.0697043	0.389659	0.998572	0.00914155	0.988716	0.0449936	0.390944	0.00128553	0.000571347	0.625196	0.522925	0.342665	0.994715	0.00714184	0.998429	0.984145	0.0875589	0.704471	0.00814169	0.000714184	0.0228539	0.0315669	0.717755	0.807028	0.750464	0.0117126	0.463791	0.0161406	0.214255	0.0759891	0.97686	0.954292	0.995572	0.111413	0.0384231	0.997	0.995429	0.982003	0.475932
FOXO3	0.104842	0.464077	0.205399	0.238252	0.491501	0.974575	0.000571347	0.0237109	0.00685616	0.958292	0.785602	0.694472	0.92244	0.443937	0.0112841	0.656335	0.492787	0.285102	0.745036	0.700614	0.980146	0.875446	0.981431	0.954435	0.0735609	0.0488502	0.816026	0.967433	0.902157	0.978289	0.549636	0.767462	0.971861	0.977432	0.996143	0.686473	0.93858	0.974861	0.9013	0.602628	0.0344237	0.262534	0.385231	0.12741	0.502071	0.00314241	0.938152	0.14298	0.103842
ATF6	0.995286	0.0578489	0.00599914	0.0292815	0.410227	0.980146	0.936152	0.026282	0.97986	0.799029	0.871161	0.695472	0.977146	0.0335666	0.789459	0.763748	0.952293	0.0494215	0.971147	0.991573	0.919297	0.874304	0.989573	0.180974	0.479931	0.970147	0.103271	0.983859	0.723754	0.102128	0.114841	0.102985	0.992572	0.987145	0.999	0.739323	0.999286	0.0591344	0.886302	0.194829	0.172975	0.254392	0.145693	0.000571347	0.00399943	0.522068	0.965291	0.965434	0.0105699
PATZ1	0.994287	0.143694	0.718469	0.539352	0.252964	0.0238537	0.998714	0.812884	0.994144	0.000714184	0.0565633	0.123411	0.97986	0.0999857	0.928296	0.148979	0.577203	0.0248536	0.000714184	0.367519	0.0881303	0.499072	0.970004	0.0027139	0.991858	0.982431	0.069133	0.733181	0.0375661	0.000285673	0.0132838	0.0295672	0.713184	0.53221	0.667048	0.0484217	0.498215	0.120697	0.0844165	0.429367	0.988002	0.534781	0.803457	0.102128	0.0264248	0.997715	0.997857	0.992144	0.296958
STAT1	0.674618	0.549921	0.968005	0.88773	0.279246	0.200543	0.824168	0.664619	0.740894	0.0441366	0.129981	0.277389	0.935009	0.615484	0.844451	0.0668476	0.156263	0.862877	0.00671333	0.0465648	0.1984	0.256106	0.888587	0.134267	0.896872	0.571918	0.323097	0.162263	0.0155692	0.0499929	0.0874161	0.138694	0.720754	0.874732	0.354521	0.220826	0.354949	0.720897	0.512927	0.357092	0.934295	0.820026	0.724182	0.411513	0.621768	0.993858	0.924011	0.913155	0.757749
STAT3	0.825454	0.933581	0.330953	0.536638	0.613055	0.157406	0.984288	0.947293	0.971004	0.517355	0.229539	0.314955	0.154264	0.919583	0.940866	0.286245	0.541351	0.594629	0.149264	0.210113	0.0178546	0.0318526	0.0829881	0.013141	0.90687	0.751607	0.311527	0.0212827	0.454078	0.136266	0.422225	0.266676	0.246822	0.341665	0.0015712	0.385802	0.0291387	0.592487	0.127982	0.437223	0.78146	0.44665	0.631767	0.859449	0.256535	0.999	0.068276	0.505071	0.878446
ESRRA	0.308242	0.972718	0.831024	0.91187	0.645051	0.0299957	0.42651	0.866162	0.202685	0.77946	0.583488	0.663191	0.085702	0.756749	0.46222	0.270676	0.0255678	0.851021	0.152835	0.119269	0.448222	0.0174261	0.00499929	0.339523	0.4995	0.268819	0.791887	0.0304242	0.445936	0.638766	0.782745	0.876018	0.123125	0.0128553	0.00085702	0.336952	0.0015712	0.985573	0.0912727	0.704756	0.73718	0.436081	0.665905	0.970433	0.900443	0.774032	0.0462791	0.511498	0.921011
ATF3	0.596058	0.799314	0.723897	0.394515	0.901443	0.885445	0.51764	0.849593	0.707185	0.637195	0.186116	0.906585	0.550064	0.0841308	0.938009	0.112698	0.890444	0.202114	0.35095	0.920726	0.497072	0.337238	0.931581	0.0172832	0.966719	0.688473	0.420369	0.563919	0.0978432	0.0337095	0.678617	0.113412	0.0614198	0.380374	0.083131	0.0602771	0.140837	0.0528496	0.200257	0.504928	0.618197	0.517212	0.823025	0.5015	0.185831	0.924439	0.577203	0.581203	0.878303
ATF4	0.0111413	0.633052	0.351521	0.305242	0.949864	0.979146	0.00171404	0.0934152	0.171118	0.994287	0.944294	0.896158	0.266533	0.834452	0.0849879	0.974147	0.975575	0.34038	0.994572	0.893729	0.776175	0.740323	0.84945	0.988287	0.127696	0.2034	0.764891	0.742894	0.933724	0.994144	0.969004	0.920297	0.295815	0.580631	0.93758	0.833024	0.86659	0.92144	0.241537	0.95672	0.0189973	0.34038	0.496929	0.392373	0.341665	0.0097129	0.36252	0.0145693	0.23311
JUND	0.0567062	0.414084	0.605056	0.328524	0.591201	0.913869	0.00085702	0.0642765	0.0109984	0.690901	0.520211	0.44765	0.717326	0.169404	0.0671333	0.690758	0.98086	0.824168	0.672333	0.940151	0.654621	0.989002	0.988145	0.965719	0.111555	0.0137123	0.97129	0.81317	0.176261	0.979289	0.778889	0.541494	0.572775	0.985002	0.997857	0.715469	0.994572	0.714184	0.825168	0.328096	0.116698	0.565205	0.642622	0.719326	0.481788	0.006999	0.913155	0.00728467	0.282388
PPARA	0.000285673	0.881303	0.643908	0.845308	0.5025	0.341951	0.000142837	0.00499929	0.000999857	0.999286	0.998	0.0298529	0.00799886	0.991858	0.000142837	0.95215	0.902014	0.999286	0.999714	0.160263	0.106271	0.850878	0.00814169	0.999857	0.000142837	0.00285673	0.458363	0.0085702	0.8973	0.999857	0.994287	0.986288	0.426653	0.359092	0.913869	0.940294	0.943151	0.936723	0.985859	0.897443	0.00142837	0.2981	0.000571347	0.968719	0.998572	0.000142837	0.0835595	0.00085702	0.795315
ELF2	0.00757035	0.979432	0.686473	0.785745	0.658477	0.762177	0.00242822	0.349807	0.0015712	0.950578	0.867019	0.4995	0.0338523	0.995858	0.00528496	0.725468	0.51207	0.930724	0.963434	0.52921	0.25882	0.535352	0.13798	0.36152	0.00442794	0.00185688	0.477075	0.386231	0.97886	0.876303	0.877018	0.875875	0.0847022	0.753321	0.273532	0.840737	0.239252	0.977717	0.379946	0.788173	0.00671333	0.244536	0.00671333	0.980289	0.917012	0.00999857	0.194401	0.0274247	0.631338
CEBPG	0.0845593	0.231253	0.698614	0.741894	0.911013	0.680189	0.0189973	0.724468	0.0267105	0.661191	0.374661	0.06999	0.166405	0.315526	0.201828	0.875161	0.758606	0.827025	0.818169	0.66819	0.2981	0.839166	0.66262	0.96172	0.315526	0.118554	0.798172	0.529639	0.26839	0.972575	0.973575	0.702043	0.0181403	0.323811	0.573347	0.0502785	0.395372	0.768319	0.45922	0.0964148	0.385374	0.230396	0.299814	0.971718	0.928296	0.0425653	0.539352	0.320526	0.695901
DBP	0.996001	0.112127	0.456078	0.0649907	0.184688	0.636766	0.989144	0.349521	0.964005	0.00114269	0.549779	0.803742	0.999714	0.00728467	0.994287	0.801457	0.601343	0.0315669	0.0579917	0.900871	0.71247	0.97229	0.998857	0.0814169	0.969147	0.996572	0.436081	0.918726	0.0127125	0.000571347	0.00114269	0.00299957	0.974147	0.987716	0.998572	0.252393	0.996143	0.013141	0.775603	0.654906	0.802171	0.879589	0.934438	0.00514212	0.00471361	0.966862	0.993001	0.993858	0.0109984
FOXM1	0.00285673	0.76332	0.252678	0.574061	0.740037	0.935152	0.00042851	0.0235681	0.0145693	0.997572	0.999143	0.698757	0.00957006	0.891873	0.00342808	0.954149	0.934866	0.872875	0.997286	0.949721	0.893301	0.636338	0.0548493	0.995858	0.00128553	0.0265676	0.845736	0.885445	0.995286	0.999429	0.984716	0.994287	0.603771	0.571633	0.849879	0.956435	0.890587	0.853592	0.586059	0.760034	0.00457078	0.218255	0.0212827	0.962577	0.896443	0.000285673	0.0908442	0.00257106	0.332381
FOXA1	0.282103	0.0635623	0.171833	0.423082	0.939866	0.91744	0.155978	0.452221	0.292101	0.999	0.968005	0.525496	0.0298529	0.989859	0.0628482	0.964291	0.764034	0.763177	0.999143	0.799029	0.85802	0.746608	0.00357092	0.999429	0.0379946	0.294244	0.151264	0.51664	0.817883	0.998857	0.977003	0.939723	0.197115	0.154978	0.132124	0.874161	0.433367	0.141266	0.546636	0.533067	0.064705	0.0231396	0.0779889	0.904299	0.854735	0.00957006	0.00114269	0.385659	0.833024
NR1H3	0.985716	0.408799	0.0512784	0.155978	0.690187	0.265105	0.994858	0.993001	0.990858	0.878303	0.0564205	0.923297	0.306385	0.366376	0.985716	0.234681	0.259392	0.0105699	0.420369	0.733181	0.883445	0.0331381	0.00314241	0.0632767	0.989716	0.986002	0.481931	0.322383	0.16112	0.30767	0.445079	0.477646	0.0751321	0.0102842	0.00085702	0.116555	0.00042851	0.418226	0.00557063	0.616912	0.980146	0.203971	0.981288	0.395658	0.0934152	0.985145	0.00771318	0.957577	0.943294
MAF	0.96729	0.38723	0.491501	0.484502	0.783031	0.720897	0.998714	0.764891	0.98743	0.703185	0.0427082	0.657335	0.794458	0.0502785	0.998857	0.267819	0.284102	0.301957	0.499357	0.714755	0.865876	0.034138	0.863877	0.0317098	0.998429	0.958577	0.803742	0.508927	0.151835	0.135124	0.581917	0.101128	0.124125	0.0657049	0.0344237	0.0845593	0.194401	0.266105	0.215969	0.294672	0.988716	0.196686	0.968005	0.036709	0.124982	0.998857	0.350807	0.980146	0.191258
MAZ	0.358806	0.98943	0.846593	0.838452	0.892444	0.306385	0.523782	0.659049	0.268105	0.537637	0.257677	0.548636	0.177975	0.666762	0.446365	0.611341	0.491644	0.523639	0.253678	0.92044	0.140694	0.221683	0.438366	0.0792744	0.622483	0.416512	0.71704	0.618912	0.322383	0.124411	0.395372	0.145551	0.174118	0.286102	0.0637052	0.499357	0.182974	0.583631	0.196829	0.919012	0.830167	0.374661	0.896301	0.721326	0.084845	0.60977	0.251678	0.541923	0.798029
MTF1	0.0385659	0.694044	0.430938	0.42294	0.729324	0.956863	0.000285673	0.098843	0.00214255	0.807456	0.597486	0.378232	0.197829	0.0321383	0.00771318	0.296243	0.866019	0.715326	0.879017	0.963148	0.835595	0.946293	0.984145	0.586773	0.0517069	0.00714184	0.788887	0.945436	0.756463	0.819169	0.990716	0.898015	0.300671	0.900157	0.996858	0.623482	0.97886	0.41337	0.869447	0.180974	0.116412	0.76332	0.0454221	0.892444	0.723897	0.000714184	0.960006	0.0245679	0.73718
SPI1	0.222968	0.942294	0.374804	0.800457	0.886016	0.192401	0.790601	0.545494	0.888873	0.631053	0.685616	0.14755	0.078703	0.157835	0.666333	0.863305	0.842308	0.934152	0.945436	0.962005	0.0587059	0.504785	0.326382	0.180546	0.305242	0.512498	0.961434	0.617198	0.618197	0.492501	0.940723	0.549064	0.0265676	0.323525	0.603342	0.677617	0.528924	0.275104	0.108984	0.487216	0.732467	0.469504	0.461791	0.94715	0.497358	0.308527	0.246822	0.0511356	0.287959
SP3	0.586059	0.348807	0.983574	0.810884	0.447365	0.0818455	0.483074	0.962434	0.0434224	0.00042851	0.015712	0.221968	0.90787	0.00399943	0.773032	0.223539	0.714898	0.782602	0.00385659	0.573632	0.0704185	0.991573	0.999571	0.0462791	0.889016	0.168976	0.758606	0.583488	0.00285673	0.006999	0.182117	0.0107128	0.0604199	0.923154	0.981717	0.0858449	0.863734	0.184117	0.664477	0.0294244	0.86202	0.968719	0.968576	0.981288	0.605199	0.565062	0.995286	0.718183	0.911727
TCF4	0.362805	0.917869	0.434938	0.272532	0.272818	0.729324	0.381374	0.23311	0.578774	0.717183	0.796029	0.529639	0.632481	0.0859877	0.501357	0.844879	0.810456	0.232253	0.9033	0.95772	0.396372	0.663048	0.819026	0.193115	0.43908	0.929581	0.176689	0.639909	0.811598	0.0827025	0.219969	0.033281	0.585345	0.353378	0.789601	0.622625	0.880874	0.0772747	0.520783	0.970004	0.0594201	0.677332	0.438223	0.048136	0.126553	0.199114	0.788602	0.478646	0.0889873
TEF	0.927153	0.972575	0.812884	0.8006	0.629767	0.00185688	1	0.999	0.957292	0.0168547	0.0267105	0.929724	0.000571347	0.150264	0.998286	0.208827	0.181403	0.417512	0.0549921	0.69133	0.0159977	0.0235681	0.000142837	0.000142837	0.973718	0.961148	0.0991287	0.0308527	0.631767	0.000571347	0.149264	0.0388516	0.000999857	0.000142837	0.000142837	0.0635623	0.000714184	0.00714184	0.0514212	0.944579	0.993001	0.221968	0.892872	0.951007	0.193258	0.999429	0.00171404	0.994001	0.998286
E4F1	0.15155	0.981288	0.815455	0.889159	0.690758	0.0181403	0.672047	0.994858	0.0834167	0.434652	0.0309956	0.85245	0.0357092	0.962577	0.46022	0.303957	0.0252821	0.572061	0.0335666	0.0617055	0.37109	0.110698	0.00142837	0.0771318	0.834452	0.25782	0.713041	0.0219969	0.582203	0.374804	0.59163	0.69133	0.0441366	0.00728467	0.000142837	0.229824	0.000142837	0.935009	0.147979	0.914012	0.92344	0.302814	0.906299	0.981003	0.940009	0.946008	0.0138552	0.546922	0.993715
TCF12	0.996572	0.220968	0.357092	0.230253	0.712898	0.653192	0.999143	0.985288	0.996429	0.18683	0.0215683	0.222825	0.901871	0.149264	0.997857	0.101271	0.243965	0.0768462	0.232538	0.736752	0.83788	0.0464219	0.417797	0.0307099	0.997572	0.985573	0.0915583	0.431795	0.220254	0.0268533	0.557063	0.127125	0.170404	0.163548	0.0408513	0.188259	0.0595629	0.0565633	0.0791316	0.149407	0.991144	0.336381	0.949436	0.0658477	0.0369947	0.999286	0.582917	0.995429	0.67776
IRF8	0.649479	0.690616	0.720183	0.541066	0.0597058	0.0195686	0.827168	0.760748	0.663191	0.00999857	0.0648479	0.0247108	0.991287	0.464362	0.732467	0.101843	0.0779889	0.516926	0.0127125	0.0162834	0.0734181	0.525496	0.971575	0.104414	0.513784	0.743751	0.545351	0.0989859	0.0259963	0.114698	0.0719897	0.148979	0.305099	0.692044	0.906442	0.0728467	0.325096	0.837309	0.410084	0.0879874	0.767176	0.937723	0.823311	0.775889	0.904728	0.895444	0.998286	0.673904	0.559777
SMAD3	0.969004	0.325811	0.686331	0.663762	0.837309	0.0574204	0.982288	0.936723	0.745322	0.0877018	0.0709899	0.16212	0.845879	0.480931	0.390801	0.63291	0.155264	0.120983	0.075275	0.0449936	0.567776	0.9013	0.832024	0.497929	0.927296	0.713041	0.503071	0.517069	0.0221397	0.286673	0.0504214	0.00685616	0.546208	0.238537	0.543779	0.043708	0.203828	0.640908	0.3998	0.193687	0.934009	0.463934	0.950864	0.103985	0.403799	0.624911	0.935581	0.95872	0.502071
TEAD1	0.00442794	0.410798	0.303242	0.646908	0.0949864	0.913727	0.00728467	0.123697	0.0317098	0.997572	0.981574	0.426082	0.0128553	0.946722	0.0451364	0.238537	0.45722	0.634481	0.947008	0.676903	0.934581	0.0317098	0.0465648	0.957863	0.108127	0.0648479	0.233395	0.448936	0.996572	0.977146	0.956149	0.997857	0.774461	0.432367	0.392373	0.949864	0.453792	0.829024	0.403514	0.617626	0.0447079	0.433509	0.0391373	0.983431	0.946722	0.0114269	0.259677	0.0159977	0.823882
GTF2I	0.726182	0.623054	0.63748	0.822311	0.141408	0.0191401	0.992144	0.714612	0.6012	0.515069	0.258534	0.0205685	0.36252	0.980574	0.0701328	0.232824	0.0261391	0.910013	0.773747	0.00385659	0.0851307	0.113698	0.00457078	0.459363	0.0567062	0.316098	0.0191401	0.0127125	0.604057	0.603628	0.22154	0.18226	0.484217	0.0442794	0.0121411	0.387659	0.0287102	0.841737	0.694044	0.365948	0.348093	0.146836	0.0282817	0.168119	0.829453	0.668762	0.154121	0.992715	0.573918
GTF2A1	0.905871	0.00242822	0.0101414	0.013998	0.354664	0.985002	0.569919	0.0372804	0.975432	0.986145	0.966719	0.12184	0.946293	0.872732	0.728325	0.976146	0.740466	0.149979	0.999714	0.474075	0.930439	0.589916	0.187973	0.999714	0.157406	0.982003	0.0314241	0.294101	0.9013	0.999714	0.856878	0.756749	0.970147	0.770461	0.937438	0.684331	0.990716	0.273818	0.77846	0.316098	0.0171404	0.100271	0.0357092	0.00314241	0.392373	0.243108	0.0709899	0.935152	0.000999857
SF1	0.994144	0.0357092	0.456649	0.427796	0.00714184	0.0109984	0.997429	0.951721	0.951721	0.0015712	0.0408513	0.0404228	0.954578	0.160977	0.739751	0.0324239	0.207542	0.192401	0.00185688	0.00242822	0.344522	0.916726	0.410798	0.38823	0.529353	0.932724	0.127268	0.50707	0.00557063	0.0762748	0.0101414	0.0929867	0.921725	0.811313	0.577632	0.0642765	0.191401	0.109984	0.963719	0.00642765	0.827025	0.761463	0.584631	0.406513	0.753749	0.948436	0.961291	0.993287	0.897586
POSTN	0.195543	0.16869	0.645194	0.58206	0.808884	0.974432	0.0241394	0.161834	0.120126	0.221397	0.0655621	0.364091	0.737752	0.0222825	0.0735609	0.219969	0.321383	0.419226	0.164548	0.768033	0.928439	0.544922	0.994001	0.361663	0.593487	0.0475646	0.876018	0.947579	0.665619	0.609342	0.878446	0.74118	0.363662	0.732324	0.986288	0.286673	0.820597	0.78246	0.590344	0.224825	0.51864	0.648764	0.426653	0.59163	0.364234	0.0937009	0.988287	0.251107	0.848165
SMAD4	0.822168	0.878732	0.450364	0.212398	0.2034	0.624625	0.48893	0.0372804	0.535638	0.0245679	0.828596	0.846165	0.340237	0.0042851	0.960149	0.425225	0.889873	0.738466	0.590916	0.975146	0.469647	0.948579	0.858163	0.0205685	0.276103	0.590344	0.988573	0.910584	0.42951	0.0244251	0.0435652	0.180974	0.736609	0.920868	0.985145	0.844451	0.954721	0.0389944	0.923725	0.767176	0.537923	0.957149	0.22711	0.23211	0.0954149	0.553207	0.107556	0.465076	0.113555
LEF1	0.926296	0.0671333	0.481931	0.583202	0.464077	0.535638	0.721611	0.46122	0.307956	0.0605628	0.0397086	0.742465	0.99243	0.252821	0.7009	0.0258534	0.00871304	0.0934152	0.00671333	0.0451364	0.836023	0.137409	0.987288	0.454221	0.966576	0.198543	0.583774	0.265248	0.151693	0.48336	0.499072	0.865733	0.938866	0.650336	0.914155	0.211113	0.681331	0.935581	0.586202	0.0788459	0.914726	0.585631	0.789173	0.177832	0.6012	0.938009	0.980003	0.822311	0.625482
ELF1	0.292101	0.97686	0.32781	0.27339	0.376232	0.203114	0.536495	0.452364	0.653621	0.787745	0.522354	0.171261	0.440937	0.96272	0.533495	0.993715	0.589916	0.436223	0.934724	0.302528	0.235252	0.445079	0.320526	0.900586	0.386802	0.916298	0.883588	0.0304242	0.0891301	0.950436	0.043708	0.00642765	0.624197	0.158406	0.211398	0.894301	0.112698	0.706042	0.106271	0.95872	0.0799886	0.943151	0.976289	0.36909	0.57049	0.230253	0.0427082	0.123839	0.108842
HMGA1	0.000285673	0.795029	0.614341	0.438652	0.439651	0.992572	0.000142837	0.000142837	0.000142837	0.833881	0.997143	0.871018	0.318526	0.74118	0.000142837	0.544208	0.983288	0.975004	0.992715	0.908584	0.967862	0.988002	0.998286	0.99143	0.000142837	0.000142837	0.480646	0.987573	0.992715	0.992001	0.904728	0.998	0.979003	0.999571	1	0.995429	1	0.899157	0.996858	0.505928	0.000142837	0.699614	0.00128553	0.798743	0.953864	0.000142837	0.937866	0.00042851	0.0881303
RUNX1	0.997143	0.200543	0.529353	0.215255	0.949007	0.588059	1	0.979003	0.999857	0.055992	0.0295672	0.624339	0.507213	0.00928439	0.999857	0.841023	0.64048	0.078703	0.330667	0.994144	0.206399	0.0244251	0.137837	0.00128553	1	1	0.359806	0.410084	0.162834	0.00114269	0.380946	0.0107128	0.0145693	0.00185688	0.00042851	0.00999857	0.0115698	0.00257106	0.0132838	0.84188	0.999286	0.280246	0.994572	0.129696	0.00728467	1	0.075275	0.999286	0.398514
RUNX2	0.0514212	0.616912	0.80917	0.607199	0.715041	0.821311	0.0608485	0.255392	0.0789887	0.985145	0.559349	0.267962	0.157406	0.442651	0.117555	0.620054	0.68933	0.775889	0.972718	0.643622	0.73261	0.550064	0.773889	0.963148	0.302671	0.150264	0.905014	0.120697	0.454649	0.953435	0.98743	0.436938	0.218969	0.293529	0.776318	0.840737	0.611627	0.872875	0.639052	0.690758	0.122268	0.683474	0.711184	0.436223	0.752321	0.0605628	0.475789	0.048993	0.441508
NFYB	0.94715	0.141551	0.117412	0.241965	0.271818	0.253821	0.975718	0.477789	0.946293	0.584345	0.932295	0.363234	0.306956	0.574632	0.956578	0.353807	0.891587	0.0904157	0.724325	0.929439	0.533067	0.121983	0.253535	0.0897015	0.662905	0.904014	0.0387088	0.622911	0.68933	0.155978	0.869019	0.822882	0.450936	0.223397	0.485788	0.508927	0.481217	0.0524211	0.116698	0.315812	0.676903	0.0957006	0.136695	0.660049	0.224254	0.934724	0.714184	0.825596	0.299671
SMAD1	0.00757035	0.904299	0.5025	0.287816	0.688902	0.903014	0.00042851	0.0174261	0.00328524	0.884445	0.98086	0.869304	0.186259	0.781031	0.00357092	0.810598	0.967005	0.244822	0.721468	0.946151	0.469219	0.749893	0.885731	0.828596	0.0329953	0.083131	0.513927	0.849022	0.890016	0.775318	0.910441	0.88673	0.504785	0.534638	0.825311	0.737466	0.854307	0.6999	0.445508	0.944294	0.0275675	0.713898	0.206256	0.796029	0.363091	0.00142837	0.572061	0.00671333	0.388802
HIF1A	0.00599914	0.999429	0.954435	0.969004	0.958006	0.0388516	0.201543	0.985145	0.201971	0.997429	0.990144	0.937723	0.000142837	0.999143	0.653335	0.989144	0.430224	0.912441	0.895158	0.130696	0.298243	0.145122	0.000142837	0.719897	0.313384	0.416369	0.988859	0.000999857	0.844451	0.967005	0.712755	0.685616	0.0249964	0.0015712	0.000142837	0.824596	0.000142837	0.992287	0.0108556	0.994572	0.213112	0.423797	0.920583	0.998714	0.958292	0.720897	0.000285673	0.00557063	0.981574
MYC	0.828167	0.245536	0.518926	0.132838	0.3031	0.365662	0.534495	0.911013	0.595344	0.134552	0.296529	0.506213	0.747179	0.499643	0.617055	0.693187	0.799029	0.0575632	0.623768	0.893015	0.198543	0.926153	0.841451	0.376518	0.525496	0.961291	0.00671333	0.791316	0.648336	0.0565633	0.209684	0.213969	0.198686	0.62791	0.627339	0.235823	0.888873	0.0189973	0.28653	0.902728	0.221254	0.497072	0.2971	0.582488	0.148693	0.300957	0.788744	0.949721	0.484074
NF1	0.972718	0.0265676	0.169547	0.0911298	0.397657	0.556492	0.997572	0.366519	0.976146	0.205399	0.522068	0.660191	0.697757	0.246679	0.93301	0.690044	0.634052	0.0274247	0.935866	0.555921	0.538495	0.533924	0.325382	0.0992715	0.870876	0.971718	0.0315669	0.364091	0.899443	0.199829	0.31724	0.404799	0.897729	0.497643	0.359092	0.745036	0.884017	0.0931296	0.816312	0.617483	0.36052	0.269819	0.477789	0.0159977	0.0425653	0.944865	0.240823	0.984431	0.27039
NFE2L2	0.838166	0.665048	0.102271	0.355378	0.213827	0.510213	0.906585	0.864734	0.515355	0.552493	0.4995	0.372518	0.292244	0.948436	0.911298	0.472647	0.227396	0.0958435	0.66062	0.46679	0.277817	0.215541	0.0442794	0.135409	0.550921	0.632338	0.149979	0.466076	0.925154	0.147836	0.711041	0.856306	0.381374	0.576775	0.0375661	0.306385	0.077846	0.372947	0.0311384	0.352378	0.364662	0.169119	0.0112841	0.934438	0.387802	0.816312	0.381374	0.890587	0.746322
MEF2D	0.169833	0.181545	0.488359	0.223825	0.798457	0.781745	0.0731324	0.264534	0.479074	0.948436	0.818026	0.717326	0.543779	0.388802	0.377946	0.569062	0.5035	0.172832	0.88016	0.537352	0.938152	0.391515	0.254964	0.982431	0.657478	0.696329	0.627482	0.360806	0.407799	0.94158	0.937009	0.566062	0.705328	0.143694	0.628339	0.297386	0.391515	0.83231	0.398943	0.795886	0.61177	0.574918	0.666333	0.0605628	0.488073	0.291815	0.191544	0.563205	0.252964
RARA	0.748322	0.770604	0.406085	0.137409	0.0841308	0.383374	0.533638	0.474218	0.465362	0.0295672	0.356949	0.253964	0.908442	0.21954	0.691615	0.578346	0.327667	0.757035	0.235395	0.708185	0.160406	0.878446	0.809313	0.278817	0.275389	0.849736	0.320668	0.413512	0.344522	0.105556	0.133981	0.142837	0.632624	0.875018	0.946151	0.771604	0.850164	0.204399	0.856163	0.387516	0.383945	0.896158	0.3011	0.483931	0.377517	0.56292	0.728896	0.707613	0.33938
GABPA	0.0121411	0.0134267	0.827882	0.864305	0.95872	0.905014	0.00357092	0.0989859	0.265248	0.819169	0.209113	0.320811	0.881874	0.0724182	0.139694	0.26739	0.864876	0.485502	0.090987	0.561491	0.354521	0.528496	0.999	0.985288	0.90687	0.109127	0.975861	0.296958	0.119412	0.949579	0.999714	0.973147	0.251535	0.583631	0.996858	0.0239966	0.936438	0.960577	0.644337	0.114269	0.885873	0.757606	0.93758	0.455935	0.864591	0.68733	0.999286	0.00614198	0.539923
ADD1	0.352664	0.635623	0.267533	0.280103	0.384659	0.57706	0.0027139	0.358663	0.0121411	0.496643	0.530924	0.872732	0.997429	0.410941	0.0724182	0.258963	0.153549	0.0042851	0.0232824	0.180688	0.944437	0.645051	0.986431	0.659192	0.832738	0.199114	0.932153	0.301814	0.0115698	0.573632	0.190973	0.752035	0.959006	0.969861	0.978003	0.104842	0.467505	0.995572	0.766319	0.320811	0.790744	0.911013	0.901871	0.027996	0.449079	0.141694	0.989287	0.300386	0.109984
[truncated: 319 more columns]

## Sheet: TFa_coadread
TFa_coadread: Inferred TF activities of patients for TCGA colorectal adenocarcinoma (COADREAD)
	TCGA-A6-2671	TCGA-AA-3525	TCGA-AA-3532	TCGA-AA-3510	TCGA-AA-A02O	TCGA-AA-A00N	TCGA-AA-A02H	TCGA-AA-A00L	TCGA-AA-A01K	TCGA-AA-A00A	TCGA-AA-A00J	TCGA-AA-A00K	TCGA-AA-3529	TCGA-AA-3534	TCGA-AA-3560	TCGA-AA-3678	TCGA-AA-A00R	TCGA-AA-A00Q	TCGA-AA-A00U	TCGA-AA-A00W	TCGA-AA-A00Z	TCGA-AA-A01F	TCGA-AA-A01D	TCGA-AA-A01I	TCGA-A6-2676	TCGA-AA-3517	TCGA-AA-3561	TCGA-AA-3681	TCGA-AA-3715	TCGA-AA-A024	TCGA-AA-A004	TCGA-AA-A017	TCGA-AA-A010	TCGA-AA-A00F	TCGA-AA-A00E	TCGA-AA-A029	TCGA-AA-A02F	TCGA-AA-3520	TCGA-AA-3548	TCGA-AA-3688	TCGA-AA-A02J	TCGA-AA-A02W	TCGA-AA-A03J	TCGA-AA-A022	TCGA-AA-A01T	TCGA-AA-A01S	TCGA-AA-A01R	TCGA-A6-2678	TCGA-AA-3521
TCF3	-0.080671	-0.998424	-0.664178	-0.12111	0.661614	-0.449524	0.205432	-0.104105	-0.570693	-0.291822	-0.0818906	0.214823	0.461428	0.098643	0.161671	0.149273	-0.333643	0.446643	-0.0305138	0.317859	-0.0249604	0.127671	-0.166354	-0.140924	-0.218244	0.0838878	0.150224	-0.821574	0.0542358	0.451308	0.228702	-0.130686	0.0559045	-0.193492	-0.277176	-0.194378	0.124946	0.0886634	-0.175897	-0.181831	0.371994	0.186531	0.308016	-0.509509	0.191723	0.346537	-0.586487	-0.283459	0.0133161
MYB	0.00221756	0.0824418	-0.323271	0.329333	-0.327697	-0.174468	-0.0598799	0.572088	-0.4114	0.499162	0.120215	-0.320771	-0.179636	-0.24346	-0.00760941	-0.412014	0.395492	0.0485777	-0.0964728	0.340002	0.190562	0.280712	0.412926	-0.115585	0.275775	-0.227433	0.108479	0.022688	0.332802	-0.103556	0.51808	0.201694	0.273012	0.226152	0.536122	0.344333	0.188668	-0.0400548	0.325608	-0.0344957	0.0818851	-0.37131	0.467627	0.816974	0.39211	0.260093	0.52651	0.134463	0.132993
TFAP4	0.0470727	-0.656429	-0.310698	0.105088	-0.162912	-0.568641	0.440592	0.382523	-0.242825	-0.141558	-0.0934018	0.00287562	0.336455	0.149358	0.234725	0.285143	0.00477869	0.25581	-0.0745485	0.21622	0.454823	0.259562	0.158242	-0.170395	-0.330524	0.0229789	0.12273	-0.372809	-0.462193	0.0299701	0.44998	0.314027	0.201964	0.217011	-0.214272	-0.0694812	0.332001	0.0226992	-0.00163571	0.222805	0.18462	-0.0170329	0.402079	-0.196828	0.285705	0.560288	-0.355442	0.13945	0.105258
MEF2A	-0.241865	0.0208827	-0.147106	0.0447806	0.0762751	-0.374998	-0.0839583	-0.111148	0.0128146	-0.599438	-0.63692	-0.449059	0.120182	-0.114891	0.0668074	0.158609	-0.156189	-0.36374	0.179188	0.246747	-0.0724071	0.0177748	-0.1795	0.00473651	0.0783909	0.314267	0.475393	0.339646	-0.385077	-0.00159183	-0.137461	-0.157382	-0.106296	-0.0514332	-0.268625	0.0488616	-0.21039	-0.146286	0.0955357	0.409061	0.302167	-0.306681	-0.231053	-0.51962	-0.050419	-0.230609	-0.114091	0.0883033	0.134067
ELK1	0.079125	-0.134105	-0.293156	-0.354678	-0.131053	-0.125949	0.0412202	-0.221446	-0.237876	-0.550336	-0.198008	-0.108922	0.120897	0.301516	0.335314	-0.0148824	-0.53458	-0.15712	-0.0680136	-0.10718	-0.382076	-0.265531	-0.0220313	-0.250394	-0.269466	0.0292138	0.195518	0.0948754	-0.0949555	0.353749	-0.330377	-0.166655	-0.409397	-0.149831	-0.514056	-0.262648	0.0619729	0.360325	0.225178	0.0283686	-0.0387477	-0.0761674	-0.0682617	-0.206729	-0.010845	-0.412784	-0.344163	0.0834179	0.335262
SP1	0.064335	0.120913	0.158353	-0.141342	0.38308	0.403523	-0.309098	-0.279531	-0.30686	-0.153804	-0.204618	0.282347	0.0708851	-0.0617881	-0.273737	0.0360983	-0.564386	-0.380394	0.0185971	-0.423295	-0.101948	-0.191275	-0.209269	-0.235678	-0.152433	-0.102437	-0.0603152	-0.490744	-0.479664	0.415781	-0.311291	-0.591905	-0.00158247	-0.564955	-0.423238	-0.16763	-0.310385	-0.0565837	-0.199974	-0.298669	-0.0423121	0.0554831	-0.64828	-0.869094	0.114734	-0.130028	-0.480793	-0.309967	-0.100153
ATF1	0.0595318	-0.179262	-0.61103	0.150944	0.254374	-0.154066	0.522051	0.259436	0.209058	0.276078	0.363885	0.0966292	-0.128128	-0.244459	-0.178756	-0.264619	0.209152	0.467161	0.0319607	0.514319	0.0901085	0.493193	0.388482	0.388845	0.12196	0.42517	-0.0765891	-0.0759236	0.123938	-0.106211	0.419604	0.716766	-0.146015	0.335956	0.360737	0.240541	0.110566	-0.440327	-0.316359	0.0830795	0.253399	0.174109	0.662435	0.559973	0.188732	0.250694	0.369836	-0.211819	0.0692029
ETS1	-0.154645	-0.0381128	-0.0773468	0.132636	0.465461	-0.286674	0.493486	0.221278	0.0617161	0.225078	-0.481659	-0.357548	-0.132381	-0.429595	0.106905	-0.166737	0.199059	0.734101	0.792272	0.954742	0.308768	0.599661	-0.190641	0.907779	0.0908709	0.245199	0.755976	0.352734	-0.589176	-0.186608	0.112193	0.450444	0.120807	0.74854	-0.345337	0.418015	0.634319	-0.444127	0.20008	0.470033	0.465767	-0.344318	0.75	-0.254144	-0.106418	0.212412	0.0499083	0.287266	-0.0754647
EP300	0.0509355	-0.883733	0.720714	-0.336508	-0.471036	-0.666882	0.0568095	0.0780667	-0.681293	-0.556496	-0.582293	-0.250943	0.402051	0.0765075	0.701399	0.634234	-0.567835	-0.525683	-0.50649	-0.27487	-0.0571233	-0.107643	-0.0273969	-0.390021	-0.646614	0.142643	-0.0316466	-0.141136	-0.406153	0.0215151	-0.239633	-0.745974	-0.650928	0.183094	-0.741484	-0.33854	-0.530765	1.06408	1.10244	0.473159	-0.20269	0.0129008	-0.479133	-0.799021	0.34049	-0.213456	-0.762165	0.496867	0.735313
ATF2	0.136474	0.0066682	0.0472624	-0.0161711	-0.0667478	-0.0689811	0.388843	0.129003	0.0832367	0.0711254	0.130621	-0.119907	-0.112943	-0.0676494	-0.00915109	-0.295389	-0.160727	0.0359896	-0.321435	0.0736135	-0.0234128	0.0633375	0.148078	-0.0648894	-0.0244559	0.360529	0.174362	0.181094	0.107886	-0.0241027	-0.0133335	-0.0111277	-0.312249	-0.0400004	-0.0377233	-0.0681374	-0.0898092	0.0514682	0.172122	0.153893	-0.0748236	-0.0206671	-0.0514491	0.230428	0.025195	-0.185225	0.0983444	0.281942	0.470777
RELA	0.141619	0.272184	-0.0606293	0.0402214	-0.12971	0.367084	-0.517572	-0.105575	0.236163	0.190111	0.269188	0.10471	-0.175086	-0.316394	-0.420441	-0.00591468	0.655662	-0.517866	-0.109434	-0.228668	-0.151258	0.273775	-0.158035	-0.422645	0.116916	-0.0272922	-0.0486156	0.267027	0.4729	-0.338594	0.167534	0.305176	0.0371441	-0.221533	0.623861	-0.109509	-0.125294	-0.36238	-0.704911	0.155132	0.0874825	0.144972	0.0902308	0.610051	-0.113088	-0.191695	0.368201	-0.493346	-0.0362609
YY1	-0.136997	-0.183922	-0.167854	0.153839	0.436626	-0.28638	0.860003	-0.0727836	0.102528	-0.270802	-0.163861	-0.161131	0.149471	0.0802374	0.2222	-0.00109768	-0.227962	0.683085	0.770551	0.442536	0.347954	-0.00211827	-0.18804	0.510135	-0.103467	0.0136528	0.244859	0.114443	-0.665465	0.219303	-0.521866	0.665528	0.201367	0.432599	-0.395893	0.0895774	0.590841	-0.457256	-0.00902802	0.524159	0.617613	0.0385054	0.458532	-0.410681	-0.241256	0.426171	-0.149416	0.251675	-0.275227
IRF1	0.123603	0.330166	-0.0280661	0.259511	0.178239	0.0886194	0.0756898	-0.117122	0.00566914	0.258693	0.0874993	-0.0799701	-0.147412	0.109118	0.103628	-0.355652	-0.066414	0.0124651	-0.118082	-0.402657	-0.0716738	-0.714131	-0.18965	0.225121	0.341908	0.147132	-0.107726	-0.141831	0.152502	0.208555	-0.306602	-0.493986	0.0469054	-0.243707	-0.0347138	-0.126151	-0.174342	0.0592097	0.158735	-0.444299	-0.491797	-0.231129	-0.409016	0.142501	-0.0992889	-0.401664	-0.0296129	0.455336	-0.131297
IRF2	-0.203996	0.661545	0.157417	0.478309	0.0960597	0.182566	-0.193844	-0.186219	-0.296831	0.245533	0.0246356	-0.2601	-0.463327	-0.0703592	-0.030602	-0.34266	0.591468	-0.330797	0.363677	-0.197926	-0.0658898	-0.429696	-0.271569	-0.0209115	0.262271	-0.360947	0.0797521	0.355658	0.298984	0.00939208	-0.410963	-0.257873	0.455597	-0.129885	0.553134	-0.0147066	0.021921	-0.254552	-0.269784	0.0198908	-0.0515432	-0.174347	-0.213445	0.378014	-0.392422	-0.154689	0.312765	0.223944	0.00930401
TFCP2	0.0885354	-0.412279	0.152217	-0.020379	-0.0108557	-0.300394	0.146761	0.0114736	0.186698	-0.221127	-0.114513	-0.0806794	0.0414039	-0.193821	-0.0449489	0.388741	-0.0156355	0.0756978	-0.665051	0.121496	-0.364317	0.11343	0.03415	-0.298701	0.16345	0.590925	-0.194009	-0.0558472	0.241812	-0.380988	0.39201	-0.0223198	-0.25585	0.312748	-0.194963	-0.252534	-0.435511	0.248093	0.348501	0.0334586	-0.103698	-0.0430681	0.00866595	-0.226985	-0.0537246	-0.376974	-0.320387	-0.274701	0.570688
MECOM	-0.264646	0.51311	-0.240256	-0.0712667	-0.0588787	-0.0158636	-0.248926	-0.24716	-0.468108	-0.454499	-0.409887	-0.235236	-0.127201	0.264457	-0.131656	0.332818	-0.0400464	-0.693785	-0.15053	-0.184106	-0.490496	0.0141696	-0.194312	-0.515191	-0.16393	0.346664	0.38687	0.3594	0.389835	0.0912131	0.132172	-0.486489	0.0304143	-0.606131	0.164403	-0.216714	0.116113	0.170356	-0.483466	-0.0582663	0.0114231	-0.265316	-0.228945	0.162937	0.0514434	-0.230002	-0.362854	-0.455183	0.468902
MZF1	0.257085	-0.225093	0.0899173	-0.666162	0.260289	0.303879	0.0450695	-0.24986	0.540678	-0.315637	0.18895	0.290698	-0.135275	-0.124525	0.0490129	0.111443	-0.676093	0.118845	-0.258696	-0.151596	-0.311028	0.14919	0.258481	-0.188456	-0.172153	0.550296	-0.141217	0.138144	0.0771381	0.184651	-0.2746	-0.0898928	-0.743261	0.0829257	-0.47497	-0.0593722	-0.0754671	-0.0145023	0.307843	-0.153238	-0.0825573	0.573942	-0.0100674	-0.117997	-0.176806	-0.565445	-0.0793915	-0.361657	0.0969781
IKZF1	0.0458147	-0.0523719	-0.495714	-0.0654297	0.442532	0.278797	0.218882	0.203497	-0.251463	0.0960205	0.342882	0.402447	-0.100676	-0.208431	-0.0524905	-0.0227445	-0.104268	0.0777776	0.338844	0.284456	0.399934	0.193733	0.274452	0.0742314	-0.113948	-0.419242	0.0302464	-0.0796784	-0.168298	0.196653	0.246351	0.524952	0.19039	0.0136267	0.203104	0.11191	0.22082	-0.452725	-0.6738	-0.23998	0.239425	0.314215	0.117429	0.0416328	0.226222	0.550125	-0.114008	-0.47582	-0.352211
CUX1	0.0301367	0.0871081	0.24098	-0.330685	-0.273042	0.108077	-0.418616	-0.252483	-0.018429	-0.30351	-0.263172	-0.184569	0.115049	0.188742	0.235862	-0.018786	-0.031949	-0.317603	-0.399073	-0.308904	-0.605005	-0.0593972	-0.15838	-0.361301	-0.0778997	0.217118	0.106324	0.195476	0.239962	-0.139239	-0.211087	-0.445291	-0.192842	-0.216204	-0.229043	-0.105867	-0.0650856	0.412558	0.409707	0.130356	-0.294948	-0.0710811	-0.246878	0.0300526	-0.228032	-0.594254	-0.189711	-0.0148578	0.119396
PBX1	0.0485599	0.145493	0.195745	0.283049	-0.117656	-0.123884	0.218073	0.13397	0.210902	0.373183	0.0983501	-0.18085	-0.280435	0.0172442	-0.258902	-0.368629	0.189544	0.146681	-0.319485	-0.00192992	-0.000707536	-0.0156982	-0.069558	0.164342	0.133814	0.143008	0.218035	-0.0317724	0.234486	-0.0916943	0.151303	-0.168406	-0.0978892	0.175354	-0.010145	-0.316704	0.0192291	0.283227	0.236321	0.0133063	-0.215777	-0.368206	0.32908	0.26174	-0.000979623	-0.3387	-0.183212	0.381082	0.436139
CEBPB	0.121766	0.310746	-0.148543	-0.190648	-0.297137	0.302992	0.0932084	0.0992456	0.27611	0.316199	-0.00662767	-0.014787	-0.0008411	-0.0503616	-0.451041	-0.138894	0.258147	-0.113532	-0.111427	-0.169967	0.013637	0.0913989	-0.399337	-0.312375	-0.193031	0.500117	0.458016	0.0545386	-0.0735499	-0.624534	0.0137706	0.235146	0.0373877	-0.45183	-0.265794	-0.502322	0.386517	-0.327698	-0.961617	0.163367	-0.082393	-0.411713	0.250079	-0.435049	-0.280975	-0.142188	-0.216418	-0.235844	0.478322
CREB1	-0.222909	-0.00748227	-0.402473	-0.0142642	0.422665	-0.268014	0.0840499	0.235945	0.196014	-0.250605	-0.241616	-0.025468	0.16916	-0.045987	-0.143677	0.167186	-0.0208203	0.413429	0.623924	0.628797	0.362752	0.800986	0.109334	0.398295	-0.433048	0.294761	0.338701	0.0873429	-0.628107	0.164535	0.173578	0.346781	0.211964	0.178851	0.0235226	0.681282	0.135632	-0.274136	-0.304273	0.139721	0.302614	-0.0435711	0.188429	-0.136498	0.0613006	0.420362	0.34027	-0.191791	0.0332498
CEBPA	0.242577	0.590969	0.254943	0.140926	-0.541045	0.415089	-0.43521	-0.203844	0.51133	0.345321	0.378714	-0.0206371	-0.235324	0.0854473	-0.471686	-0.0870953	0.512423	-0.661549	-0.779026	-0.551531	-0.648329	-0.459306	-0.121476	-0.468912	0.519664	0.225074	-0.293659	0.330618	0.67287	-0.903717	0.126396	-0.228042	0.0383414	-0.131571	0.24675	-0.413131	-0.357648	0.208338	-0.183082	-0.148436	-0.73773	-0.23338	-0.365377	0.437257	-0.36034	-0.790503	0.0621852	-0.0753103	0.16916
MAX	-0.313901	-0.859005	-0.399899	-0.223084	0.461325	-0.530472	0.486646	0.0701069	-0.119419	-0.433959	-0.589443	-0.0519144	0.422433	-0.00104978	0.068275	0.626915	-0.473143	0.5759	0.615945	0.769302	0.57424	0.477338	-0.372116	0.184859	-0.477929	-0.14171	0.501478	-0.381837	-0.939961	0.376548	0.0257447	0.376322	0.145191	-0.10125	-0.512102	0.0778247	0.291884	-0.239257	-0.158963	0.321136	0.749432	0.0473861	0.405342	-0.901587	0.175898	0.918846	-0.477558	-0.363017	-0.113402
USF1	0.132439	1.39555	0.750244	0.46959	-1.14191	0.375564	-0.638539	0.266609	-0.276278	0.875198	0.175475	0.0717638	-0.111307	0.110941	-0.782204	-0.186148	0.74144	-0.911645	-0.626934	-1.0424	0.149013	-0.501384	-0.199305	-0.184375	-0.159934	-0.127936	-0.438601	0.328144	0.627292	-1.03679	-0.344683	-0.450787	0.172394	-0.310616	0.650598	0.0366019	-0.755468	0.298273	-0.391044	-0.395137	-0.836017	-0.319104	-1.28733	0.525541	-0.10445	-0.569113	0.463946	0.0404589	0.1193
FOXQ1	-0.201834	0.428203	-0.332018	0.546139	0.149116	-0.2595	0.507327	0.379969	-0.274382	-0.0570219	0.263948	-0.0375933	0.0157518	0.363867	0.454168	-0.291799	-0.307977	0.357502	0.343713	0.136308	0.540728	-0.220616	0.444852	0.51028	-0.26922	-0.176217	0.0842994	-0.212374	-0.164359	0.407836	0.00929244	0.320087	-0.0982424	0.534483	0.208977	0.0267819	0.321085	0.166898	0.014525	-0.0177514	0.0347512	-0.34813	0.16577	0.14275	0.328013	0.27702	-0.0172764	0.426961	0.123234
FOXA2	-0.449291	0.333967	0.414699	-0.124683	0.315948	0.503417	-0.443929	-0.546093	-0.333571	0.192523	-0.290106	-0.103602	-0.427823	-0.181795	-0.332764	-0.177288	0.149568	-0.0826847	0.233433	-0.123735	-0.368937	0.0356803	-0.449731	0.124777	-0.109451	0.0674643	0.267701	0.0288927	0.177289	0.233036	-0.290273	-0.405717	0.347304	-0.786457	0.365739	0.169893	0.0739395	-0.340454	-0.443302	-0.329815	0.00140896	0.0149091	-0.238881	-0.0280936	-0.256653	-0.100607	0.0662659	-0.275679	-0.0571044
HNF1A	-0.18909	-0.656299	-0.337661	-0.448712	0.147716	-0.914477	0.727834	0.199173	-0.0674438	-0.666764	-0.65779	-0.190838	0.867784	0.465038	0.448707	0.820925	-0.674303	0.545823	0.223895	0.55812	0.430156	0.306355	-0.0991996	0.38615	-0.922786	0.45109	0.537216	-0.396384	-0.814408	0.00290145	-0.00636724	0.0673325	-0.227981	0.446059	-0.926257	-0.108242	0.038109	0.249079	-0.0645648	0.372633	0.40455	-0.0627052	0.450202	-1.1807	0.21895	0.423015	-1.19039	0.0581208	0.663849
HNF4A	-0.207409	0.568861	-0.148591	0.0789514	-0.0777723	-0.0900204	0.722949	0.472992	0.208699	-0.115176	-0.127396	-0.153215	-0.225135	0.315616	-0.327474	-0.136287	-0.195953	0.183107	0.234716	0.192293	0.569351	0.205115	0.378374	0.268262	-0.133403	0.232396	0.112808	-0.021858	-0.2879	0.326935	0.0276372	0.344621	0.221127	0.00865838	0.256923	0.219341	-0.0371431	-0.38522	-0.24095	0.0361559	0.313704	-0.0579074	0.349197	0.0722118	0.398485	0.32794	0.135659	-0.0202079	0.33371
HSF1	0.156586	-0.125036	-0.254963	0.00885139	0.415164	-0.0487537	0.353161	-0.0486175	0.866731	0.0189831	0.141884	0.00977162	-0.0334744	0.03552	-0.182893	-0.141524	0.0296278	0.607995	0.223707	0.583032	-0.298939	0.52365	0.138235	0.122403	0.157786	0.501762	0.331872	0.260159	-0.0426401	0.222667	0.32527	0.204341	0.212497	0.0184251	-0.0766011	0.115797	0.644781	-0.304032	0.0424968	-0.0670312	0.375759	0.022884	0.604188	0.229623	-0.278822	0.18198	0.207626	-0.146812	-0.092466
ACTR1A	0.556654	0.112243	0.538494	0.0961961	-1.1142	-0.253263	0.231213	0.350586	0.240612	-0.0530904	0.1317	-0.0273516	0.00895131	0.123502	-0.146797	-0.158857	0.297141	-0.359323	-0.520775	0.0274701	-0.102839	0.0962329	0.466234	-0.222629	-0.100417	0.112984	-0.159974	0.184707	-0.108947	-0.629036	0.268032	0.509336	-0.2401	0.753866	0.216852	-0.186535	-0.00901536	-0.0608685	0.228748	0.655663	0.240067	0.447446	0.361283	0.107879	0.0662085	-0.111016	0.191236	0.194961	0.440246
CREBBP	-0.212132	0.869686	0.131669	-0.273705	-0.126476	0.681273	-0.5289	-0.208344	-0.453651	-0.178457	0.33001	0.221274	-0.18516	0.30571	0.108616	-0.428053	0.0217902	-0.698934	-0.284546	-0.781537	-0.284061	-0.548392	0.205243	-0.483973	0.14932	-0.450421	-0.665586	0.139381	0.59249	-0.0251106	-0.267573	-0.204169	-0.0861745	-0.417182	0.569391	0.059536	-0.373482	0.381075	-0.0379756	-0.222594	-0.47694	0.081314	-0.928539	0.658986	0.119593	-0.322865	0.2777	-0.216288	-0.662906
JUN	-0.366979	0.378179	-0.303208	0.226604	0.680394	0.390405	-0.486747	-0.106495	0.317861	0.235758	0.0516322	-0.124536	-0.126704	-0.126237	-0.143792	-0.338118	0.30129	0.484235	0.566961	0.119441	-0.403102	0.382163	0.164982	0.243242	0.372694	-0.137373	-0.280123	0.227887	0.604533	0.5886	-0.0403839	-0.393853	0.779411	-0.264876	0.570994	1.02517	0.0139075	-0.293432	0.00594627	-0.750572	0.129008	-0.190151	0.213288	0.766662	-0.186833	0.00543461	0.683524	0.054764	-0.45646
NFYA	-0.0647822	-0.137189	0.27764	-0.134705	-0.306056	-0.0595364	-0.561945	-0.165945	-0.0207993	0.0558663	0.0179628	0.273975	0.149557	0.297514	-0.25802	0.372228	-0.0528875	-0.534559	-0.280916	-0.605868	0.0891333	-0.63774	-0.497305	-0.130607	-0.141678	-0.245754	-0.182816	-0.398977	0.207262	-0.0901612	-0.24493	-0.509015	0.331962	-0.769211	-0.103299	-0.404953	-0.133895	0.477483	-0.101524	-0.410457	-0.58972	0.0108378	-0.677111	-0.521014	-0.00716921	0.0710899	-0.145869	-0.226876	-0.102943
NR3C1	-0.122768	-0.485788	0.150973	-0.595103	0.0354736	-0.34261	0.0461732	-0.418038	0.210048	-0.853008	-0.311707	-0.0481341	0.47821	0.245992	0.174776	0.596635	-0.672128	-0.0264516	-0.274734	0.0162902	-0.180317	-0.106961	-0.297048	-0.080966	-0.250733	0.173242	0.250624	-0.0225162	-0.279974	-0.0264191	-0.193787	-0.0857041	-0.42736	0.0581277	-0.592415	-0.384434	-0.372673	0.359242	0.127909	0.447235	-0.0470071	0.182329	-0.260828	-0.595405	-0.162107	-0.115766	-0.74748	0.0671106	0.225528
NFKB1	0.162244	-1.07374	-0.340499	-0.478218	-0.279715	-0.503741	0.415277	0.0117326	0.731058	-0.213213	-0.010716	-0.0827937	0.301342	-0.0205119	-0.114272	0.68385	-0.0261428	0.246304	-0.708997	0.243478	-0.11397	0.695712	-0.114828	-0.0622968	-0.39194	0.765127	-0.080434	0.126786	0.182348	-0.580863	0.399521	0.705058	-1.02852	0.10065	-0.482251	-0.265692	-0.302456	0.0483723	-0.079889	0.190951	-0.150404	0.239705	0.41646	0.0846698	-0.139316	-0.166989	-0.149209	-0.239813	0.468967
SRF	0.533367	-0.428937	0.520616	0.151356	-0.675321	0.247737	-0.356969	0.16267	0.0367508	0.366468	0.428174	0.344883	0.101075	-0.114336	0.0242775	-0.162016	0.246925	-0.330095	-0.827918	-0.480432	-0.263231	-0.562699	0.0553905	-0.388882	0.212753	-0.465969	-0.628936	-0.285702	0.269598	-0.680917	0.12694	0.0601345	-0.302999	0.385943	-0.206302	-0.533514	-0.356506	0.442559	0.353132	-0.200821	-0.439309	0.142928	-0.328552	-0.326712	-0.0206669	-0.316995	-0.216252	0.197246	0.0272537
TBP	0.0257257	0.189845	0.43507	0.207841	-0.154731	-0.00942476	-0.318059	0.235868	-0.260034	0.438493	-0.144395	-0.156066	-0.0806923	-0.0554741	-0.038442	0.178876	0.480919	-0.187446	0.1417	0.0706446	-0.128652	-0.00979807	-0.0829962	-0.0341549	0.00112994	-0.125156	0.0290506	0.291032	0.20325	-0.180133	-0.030918	-0.481453	0.391155	0.165754	0.312212	0.225577	-0.0415166	0.272988	0.17457	-0.191497	-0.198038	-0.298458	-0.0701074	0.147308	-0.0443453	0.0120613	0.00570137	0.333462	0.0381168
SREBF1	0.0614431	1.33507	0.0602378	0.476724	-0.670908	0.442072	0.00406521	0.0507453	-0.466445	0.678145	0.372702	-0.203057	-0.541828	0.0398204	-0.19755	-0.555115	0.573005	-0.507001	-0.500988	-0.628862	-0.0789247	-0.448016	-0.0213427	-0.10839	0.0172859	-0.189161	-0.0300932	0.54589	0.799372	-0.509131	-0.113885	-0.13163	-0.184499	-0.412485	0.692385	-0.172731	-0.274423	0.0809035	-0.560459	-0.160025	-0.680869	-0.484962	-0.51508	1.14041	-0.106059	-0.577662	0.241253	0.135152	0.391905
STAT6	-0.261925	0.362036	-0.281224	0.181615	0.426056	-0.114144	-0.0868254	-0.303166	-0.248401	-0.110886	-0.0940098	-0.156382	0.154566	0.111267	0.118585	-0.00715542	-0.205151	0.171556	0.248794	-0.12178	-0.0715771	-0.234681	-0.319632	-0.0539246	-0.0063225	0.208065	0.306451	-0.388382	-0.0428514	0.329747	-0.178077	-0.31865	0.061281	-0.45104	-0.0253763	-0.23441	0.00526613	0.110255	-0.318052	-0.0506716	-0.00576285	-0.352172	-0.226144	-0.11434	-0.0579018	-0.0717742	-0.186074	-0.0599466	0.0673178
AHR	-0.440455	0.58258	-0.161849	0.496452	0.58667	0.136662	0.140452	-0.134891	-0.358626	0.254265	-0.0423848	-0.365397	-0.464575	-0.113123	0.0754988	-0.627175	0.218942	0.436424	0.805669	0.191488	-0.0173733	0.0437634	0.0418476	0.391864	0.394417	-0.408479	0.0216881	0.0401823	-0.0272517	0.759268	-0.11967	0.000438134	0.583125	-0.257837	0.66149	0.506027	0.191172	-0.408418	-0.0679834	-0.145382	0.328594	-0.2527	0.26767	0.568196	0.0314808	0.219545	0.51282	0.350639	-0.349133
ARNT	-0.0759162	-0.403152	-0.464881	0.00374509	0.778838	-0.259725	0.480172	0.0460577	0.0142864	-0.431505	0.121263	0.18273	0.461752	0.179053	0.421352	-0.0613704	-0.439595	0.996812	0.991481	0.40554	0.452415	0.26421	0.140071	0.538509	-0.00432559	-0.428013	-0.0749455	-0.137493	-0.613564	0.855917	-0.296827	0.397131	0.541754	0.305786	-0.266495	0.591054	0.461801	-0.114242	0.358977	0.22552	0.627743	0.206767	0.247612	-0.0257561	0.0933019	0.593442	0.195549	0.180684	-0.705509
EGR1	-0.145247	0.626948	-0.0141842	-0.0432734	0.511182	0.55768	-0.571791	-0.389173	-0.348124	-0.141052	-0.0474335	-0.179776	-0.549033	-0.286209	-0.0456824	-0.355219	-0.142838	-0.457124	0.024721	-0.286854	-0.534376	-0.235724	0.00986735	-0.576359	0.766131	-0.3433	-0.156234	0.347542	0.456417	0.595187	-0.101886	-0.594912	0.295755	-0.45065	0.288241	0.105967	-0.0957173	-0.0016431	0.353143	-0.25918	-0.0339351	-0.100993	-0.144338	0.576202	-0.00759844	-0.411382	-0.0151268	-0.229775	-0.450888
XBP1	0.126239	-0.293674	0.688228	-0.585575	-0.282058	0.19846	-0.223367	-0.242983	0.0878064	-0.249243	-0.280031	-0.0542153	-0.176091	-0.238131	0.15254	0.535854	-0.205566	-0.393373	-0.136366	-0.121006	-0.118262	0.164554	-0.160269	-0.174614	-0.473017	0.0959345	0.1723	0.514764	-0.154664	-0.304343	-0.209882	-0.0941393	-0.655489	0.241486	-0.393205	-0.279884	-0.0819445	0.0910043	0.301473	0.378352	-0.00814765	0.286134	0.0607976	-0.488793	-0.226646	-0.36969	-0.471788	-0.119162	0.393755
REST	0.136153	-0.515586	-0.00772023	0.0103383	-0.241836	-0.630497	0.442841	0.220663	0.405744	-0.359855	-0.104595	-0.119114	0.219678	0.210008	-0.435399	0.714425	0.199177	0.0721781	-0.468484	0.394024	-0.0640279	0.474411	-0.10053	-0.505674	-0.0872975	0.776683	0.100439	-0.0980516	0.106394	-0.463139	0.479288	0.345699	0.052105	0.234989	-0.121415	-0.368978	0.0100812	-0.114822	-0.145497	0.383436	0.195003	0.153892	0.634229	-0.0779634	-0.126825	0.292311	-0.311203	-0.241512	0.826045
RREB1	0.118112	-0.326642	-0.0176317	-0.226238	0.240874	-0.106745	0.0270317	-0.28819	0.701196	-0.476564	0.028113	0.299543	0.377894	0.186445	0.0352799	0.416679	-0.203089	0.143708	0.0722469	-0.103075	0.0681517	-0.026257	-0.382368	0.0563292	-0.0747417	0.146478	0.0642402	-0.208177	-0.181521	-0.0152041	-0.066432	0.266271	-0.0294442	0.0503829	-0.320802	-0.30694	0.155775	-0.312704	-0.382989	0.146005	0.224655	0.470447	0.0255345	-0.610239	-0.298548	0.0756951	-0.350135	-0.259661	-0.129162
IRF9	0.133135	-0.14884	0.57869	-0.0266814	-0.471154	-0.406384	-0.0707397	0.300074	0.126569	0.0585831	-0.263896	-0.266754	0.202722	-0.14932	0.00698831	0.334953	0.176372	-0.214126	-0.186779	0.0947977	0.0950167	0.192661	-0.00400149	-0.0784779	-0.145379	0.267588	0.0601045	0.327206	-0.105154	-0.49501	-0.0935816	0.0442584	-0.237656	0.322625	-0.147977	0.12501	-0.342208	0.298274	0.529451	0.448684	-0.0594025	-0.135345	-0.0865457	-0.102317	-0.0881115	-0.0365438	0.167752	0.49231	0.380313
TP53	-0.251911	0.7959	-0.428429	-0.0625104	0.307474	0.719084	-0.110399	-0.334692	0.0869556	0.175557	0.437545	-0.0170432	-0.577673	0.187399	-0.109955	-0.375191	0.207732	0.0132484	0.252823	-0.249517	-0.305033	0.0171541	0.462476	0.0488089	0.471171	-0.464177	-0.547285	0.674547	0.906655	0.692838	-0.079592	-0.34398	0.192881	-0.449336	0.699659	0.563121	0.0073964	-0.115537	-0.250371	-0.508122	-0.136064	0.156061	0.077537	1.38113	-0.0913418	-0.307231	0.728252	-0.207786	-0.6559
RFX1	-0.481991	0.278415	0.0109413	0.0246514	0.502123	0.142411	-0.115808	0.135928	-0.512948	-0.357129	-0.0761021	-0.162625	-0.371753	-0.102926	0.405922	-0.189943	0.0139807	0.0397212	0.518895	0.231134	-0.00995172	0.0240778	0.334215	0.0376823	0.0512576	-0.189155	-0.0568559	0.270608	-0.0070395	0.543663	0.0937201	-0.187309	0.312141	0.0925389	0.526174	0.574197	0.0256635	0.0340276	0.268077	0.0171291	0.128613	-0.175498	0.0244722	0.476615	0.282384	0.201371	0.429008	0.0287832	-0.307006
NFE2L1	0.51075	0.0638069	0.205526	-0.00101789	-0.301023	0.101375	-0.11975	0.0803828	0.344754	0.328217	0.0990298	0.0606682	0.0184582	-0.301464	0.0802063	-0.0915297	0.16474	-0.18587	-0.210733	-0.102218	-0.0281435	0.0797207	-0.00839714	0.0840294	-0.0678818	0.281842	0.121197	0.247048	-0.0250859	-0.603262	-0.17583	-0.0523122	-0.650977	0.414443	-0.317379	-0.14306	-0.135228	-0.108354	-0.092561	0.12793	-0.134928	0.136651	-0.0496656	-0.32102	-0.241992	-0.606564	-0.136522	0.272973	0.325656
NFATC4	0.443107	-0.410879	0.107618	0.161811	-0.26557	-0.49701	0.0935163	-0.0499419	0.407717	-0.175396	-0.12226	0.0982864	0.73956	0.168975	0.122369	0.438198	-0.330936	-0.0828334	-0.530254	-0.117397	-0.209982	-0.333782	-0.307927	-0.14462	-0.146412	0.289828	0.204465	-0.622627	-0.348667	-0.579318	0.0702427	-0.13638	-0.32684	0.133391	-0.791723	-0.703574	-0.233164	0.441327	0.132195	0.243873	-0.301694	-0.287664	-0.275514	-1.0863	-0.138438	-0.0631251	-0.880745	0.152391	0.431916
ETS2	-0.189566	0.588136	0.333734	0.255606	0.0925805	0.0598807	-0.346832	-0.276425	-0.158516	0.0124429	-0.130411	-0.194099	-0.251289	0.267303	-0.157264	-0.275791	0.222334	-0.405112	-0.0557725	-0.124445	-0.417774	-0.215347	-0.271637	-0.154429	0.202027	-0.234013	0.377158	0.0880158	0.380734	0.153641	-0.096936	-0.471275	0.248609	-0.263581	0.268514	-0.309279	-0.0221521	0.175337	0.115684	-0.0739848	-0.0253928	-0.27277	-0.273327	0.0721083	-0.231301	-0.302916	-0.223659	0.235463	0.0150758
SOX9	-0.194702	0.152283	-0.369425	0.144106	0.786187	0.208479	0.11646	-0.308578	0.25531	0.111857	0.268386	0.0531772	-0.233612	0.0173147	-0.028613	-0.542292	-0.032478	0.665874	0.565831	0.298759	-0.0767996	0.0845661	-0.0669758	0.520804	0.14948	-0.109693	0.0287934	0.0382591	0.133958	0.648535	-0.227911	0.0587616	0.520985	-0.252503	0.311221	0.421	0.480275	-0.512192	-0.223285	-0.46391	0.258946	0.113646	0.269058	0.325954	-0.33209	0.123532	0.388441	-0.0145446	-0.509588
ZEB1	-0.0375253	-0.0459868	-0.23026	-0.095347	0.252374	0.212158	-0.153533	0.137617	0.27383	0.0803894	-0.0523181	0.162104	0.0365373	-0.223779	-0.432338	0.181005	0.166851	0.0137464	0.0684448	0.242507	-0.124911	0.684998	0.121759	-0.0834303	0.0767989	0.218692	-0.143369	0.158431	0.0543098	-0.104257	0.400954	0.198644	0.192887	-0.156616	0.103184	0.454884	-0.0738467	-0.163131	-0.227995	-0.190163	0.210489	-0.0510744	0.014784	0.145687	0.14211	0.221757	0.283141	-0.446547	-0.0608644
TGIF1	0.400407	0.665921	0.320495	-0.00632151	-0.433862	0.689916	-0.46572	-0.306553	0.599321	0.557901	0.458156	0.28848	-0.192332	-0.0555522	-0.556598	-0.48713	0.470454	-0.349812	-0.258617	-0.513001	-0.306327	-0.19313	-0.21844	0.126074	0.267337	0.0303166	-0.169327	0.332673	0.545473	-0.754814	-0.316302	0.149056	-0.0707933	-0.250047	0.215814	-0.0757863	0.130922	-0.230036	-0.466118	-0.168642	-0.362215	0.261821	-0.214204	0.402914	-0.484277	-0.552704	0.450533	-0.057477	-0.296916
HOXA9	0.135962	-0.841058	-0.250707	-0.23515	0.261915	-0.14484	0.514307	0.342226	0.231296	0.336612	0.240993	0.357689	-0.0946867	-0.505511	-0.181665	0.0211053	-0.178056	0.493804	0.0345631	0.524947	0.78489	0.433853	0.16314	0.625773	-0.54609	0.439974	0.354606	-0.0733133	-0.654373	-0.184167	0.110717	0.691688	-0.279608	0.372202	-0.409232	-0.0332872	0.132917	-0.482291	-0.10585	0.202189	0.32232	0.412854	0.351888	-0.651528	0.00864065	0.247046	0.0429941	-0.313803	0.308868
FOXJ2	0.0504689	0.420656	-0.24008	0.026856	-0.184811	-0.217372	-0.00205442	0.00879219	0.0318441	-0.536251	-0.0280213	-0.0657806	0.39705	0.350746	-0.224986	0.355482	-0.290347	-0.0639944	-0.162072	-0.0198451	-0.220828	0.182986	0.0939447	-0.307892	-0.0578941	0.417886	0.26411	0.120727	0.200454	0.0219033	0.136807	0.124536	0.089161	-0.172115	0.125862	-0.0129016	0.000415005	0.082637	-0.358371	0.244719	0.0323427	-0.248536	-0.0672977	0.162803	-0.0621734	0.0579319	-0.0547291	-0.289049	0.39546
E2F1	0.232248	0.457373	0.0468358	-0.151069	-0.403145	0.119364	-0.384071	0.0618532	0.231691	0.403459	0.164275	0.0271414	-0.0862124	-0.248717	-0.273751	-0.260602	0.390814	-0.309055	0.354512	-0.250475	0.256644	-0.302113	-0.374422	-0.155709	0.104886	-0.0513244	0.314162	0.210907	-0.0654173	-0.483273	-0.325892	0.184114	0.388428	-0.147188	0.135901	-0.299239	0.399953	-0.27552	-0.543308	0.212079	-0.0448658	-0.247775	0.0722141	-0.0623457	-0.337109	-0.105582	0.38404	-0.0858617	0.0270233
TTF1	0.15952	0.288908	0.187353	-0.106171	-0.433383	-0.140822	-0.26198	-0.0863895	-0.585734	-0.324953	-0.0814176	-0.0582432	0.234175	0.148437	0.267429	0.291003	-0.207473	-0.522982	-0.120523	-0.466568	-0.127679	-0.510711	-0.0924467	-0.48269	-0.313632	0.0868366	0.0471943	0.136611	-0.120318	-0.280581	-0.262671	-0.385505	-0.306213	-0.0645744	-0.291356	-0.274575	-0.235323	0.360364	-0.119735	0.157201	-0.4607	-0.185246	-0.469217	-0.491492	-0.121488	-0.350756	-0.330432	0.254039	0.2987
VDR	-0.0568011	-0.701408	-0.635359	-0.294439	0.0328414	-0.179101	1.11717	0.73038	0.776607	-0.271975	0.210748	0.264224	0.172081	0.306719	-0.422125	0.468998	0.0735263	0.711593	0.176934	1.00168	0.732298	1.36307	0.708956	-0.0566681	-0.403613	0.267583	0.276559	0.138378	-0.5167	0.0671577	0.936598	1.21013	0.0552525	0.521154	-0.108516	0.135409	0.445721	-0.54106	-0.516602	0.504012	0.786072	0.213026	1.15309	-0.0102183	0.375216	1.02925	0.0529049	-0.550367	0.281203
BPTF	0.126196	-1.29059	-0.385638	-0.237879	-0.0491313	-0.959311	0.834039	0.143688	-0.0836349	-0.313889	-0.286518	-0.0670739	0.514279	0.126198	0.186693	0.160374	-0.492557	0.864623	0.306113	0.749481	0.572934	0.436156	-0.0645154	0.462947	-0.538073	-0.0995798	0.358187	-0.394638	-0.883928	0.391125	0.143207	0.812229	-0.0124586	0.269996	-0.56618	-0.0029723	0.520296	-0.240906	0.178774	0.376958	0.816366	0.374431	0.698787	-0.625036	0.0993532	0.753164	-0.208334	0.207278	0.212118
STAT5B	-0.0797665	0.538973	0.638505	0.435916	0.0430001	0.151227	-0.357857	0.100571	-0.690617	0.255159	0.120774	-0.0657025	-0.486467	-0.194229	0.390008	-0.592382	0.444756	-0.255093	0.143021	0.0829001	-0.200871	-0.527641	0.162723	0.0259155	0.292904	-0.207653	-0.128254	-0.067536	0.066841	-0.137253	0.175515	-0.148661	0.0705752	0.473692	0.472759	-0.15877	0.0377914	0.255523	0.566779	0.081672	-0.107187	-0.179238	-0.0811548	0.111892	0.129476	-0.0103862	0.266918	0.277533	-0.0733691
STAT5A	-0.0173654	0.479258	0.0271381	-0.0409542	-0.124131	0.300507	-0.300156	-0.0135346	-0.47178	-0.15824	0.0503444	0.156419	0.135875	0.292036	-0.0701545	-0.109221	-0.387373	-0.402745	-0.228498	-0.536313	-0.119128	-0.584428	0.190217	-0.140505	0.156008	-0.443327	-0.388897	-0.172728	0.181917	0.341058	-0.211991	-0.262957	0.0959393	-0.0984409	0.0268099	0.0163298	-0.391717	0.293947	-0.0973026	-0.276707	-0.306326	0.107409	-0.555396	-0.194604	0.320955	-0.292363	-0.286797	0.267207	-0.165594
GATA6	-0.165811	0.803043	0.104735	-0.305416	-0.0441643	0.174212	-0.123504	0.0726822	-0.513224	-0.347884	-0.124902	0.0151992	0.0146064	0.476896	0.323672	0.0444582	-0.0887059	-0.250302	0.260056	-0.344435	-0.0119985	-0.0108437	0.283797	0.0827658	-0.420085	-0.00942965	-0.253015	0.120328	0.0899015	0.0836522	-0.143119	-0.531188	-0.220996	0.275889	0.187252	0.35473	-0.0835928	0.46324	-0.102052	-0.154225	-0.251887	0.0113116	-0.414898	0.251349	0.24411	-0.37965	-0.109446	0.0318637	0.0801392
FOXO4	-0.192685	0.399935	0.215514	-0.207054	-0.110468	0.54581	-0.490194	-0.169024	-0.269684	0.0155512	0.0376777	-0.00665806	-0.332053	0.0354929	6.73536e-05	-0.283292	0.198109	-0.414	-0.272511	-0.28991	-0.342643	-0.0943186	0.0250926	-0.153863	-0.0976857	-0.184452	-0.0759151	0.283447	0.49606	-0.0308466	-0.0322466	-0.313567	-0.19154	-0.366723	0.340342	0.133499	-0.147	0.159719	-0.014201	-0.278551	-0.334433	-0.00285001	-0.298032	0.508532	-0.0441391	-0.407462	0.170439	-0.114442	-0.124758
FOXO1	0.0694204	-0.750453	0.440862	-0.36339	-0.0637961	-0.0694541	0.611242	0.111518	0.463739	0.0715829	-0.220646	0.0867372	-0.0830924	-0.0693542	0.0235188	0.415734	-0.173112	0.39561	0.308665	0.283911	0.485985	0.516949	0.00279009	0.667812	-0.606783	0.142032	0.20214	0.279346	-0.759471	-0.00925853	-0.0813908	0.276013	-0.538952	0.146111	-0.83279	-0.0123142	0.218541	-0.00646025	0.292754	0.21573	0.0783434	0.182856	0.29264	-0.757395	-0.0580271	0.264631	-0.0703406	0.206511	0.241147
FOXO3	0.235179	-0.106532	0.262455	0.0903905	-0.406958	-0.575545	0.217401	0.14845	-0.365538	-0.274648	-0.266324	0.0412895	0.57251	0.184592	0.240037	0.328407	-0.195015	0.0958751	-0.0329789	0.0653019	0.175523	-0.314981	-0.145697	0.154545	-0.446009	0.24155	0.256342	-0.345179	-0.630347	-0.380513	-0.0910319	0.113359	-0.0694065	0.556236	-0.247007	-0.180233	0.0301194	0.216556	-0.0204034	0.373588	-0.111588	0.0228509	-0.390394	-0.722611	-0.014195	0.102598	-0.376091	0.300602	0.507536
PITX2	-0.132457	-0.319033	0.119675	0.114368	0.257081	-0.128745	0.456257	0.130934	0.0585691	-0.147156	-0.106231	-0.0819737	-0.163232	-0.0541968	0.302095	-0.0514468	-0.097016	0.530638	0.534133	0.564382	0.193916	0.193525	0.212068	0.259526	-0.187831	0.0517399	0.0904359	-0.031838	-0.645637	0.3323	0.140506	0.198535	0.194762	0.315645	-0.070017	0.240474	0.437756	-0.229207	0.334912	-0.0223678	0.385204	0.0340646	0.411626	-0.196044	0.109306	0.515659	0.155215	0.0229969	-0.0720625
ATF6	-0.205599	0.38082	0.529865	-0.00747283	0.19966	0.303642	-0.472212	-0.374687	-0.594456	0.0534964	-0.0816688	-0.0269642	-0.40076	-0.176273	0.154979	0.0352759	-0.302535	-0.423971	0.23242	-0.575623	0.0208222	-0.457092	-0.0938687	-0.209291	-0.144223	-0.0439012	0.162055	-0.0833335	-0.159564	0.537209	-0.501286	-1.02399	0.0785398	-0.482027	0.0129237	-0.0668656	-0.0633518	0.150904	0.108387	-0.230232	-0.341823	-0.0983447	-0.441589	-0.247695	0.0234901	-0.413728	-0.178466	0.148826	0.0917255
PATZ1	-0.0169013	-0.0494501	-0.460542	0.121148	0.370558	0.42737	-0.324477	-0.318689	0.0511426	0.00430391	0.236954	0.214262	-0.177259	-0.171932	-0.222463	-0.255026	-0.0741514	-0.0606426	-0.385991	-0.331978	-0.476647	-0.0301111	0.0328615	-0.653432	0.718308	-0.150023	-0.340819	-0.550026	0.530048	0.326993	0.276707	-0.404143	0.299341	-0.339054	0.0628287	-0.35935	0.0525985	-0.0498288	-0.0731782	-0.46222	-0.00954692	0.00246699	0.192954	0.200985	0.144101	-0.0709508	-0.320689	-0.471305	-0.113443
STAT1	0.105765	0.750244	0.312685	0.0705013	-0.434212	0.0366318	-0.636982	-0.18648	-0.928248	-0.346705	-0.286186	-0.255491	-0.0832355	0.206142	0.120094	0.132268	0.00144659	-0.953418	-0.0935348	-0.267802	-0.547398	-0.366189	0.149814	-0.605034	0.0413838	-0.290472	0.192697	0.570622	0.123126	0.0437738	-0.00399803	-0.735058	0.00707166	-0.0279164	0.179696	0.0221027	-0.295564	0.60045	0.177982	0.209647	-0.281713	-0.196748	-0.612753	0.246914	0.100366	-0.470049	-0.0242993	0.183228	-0.0194492
STAT3	-0.274441	0.351603	-0.36202	-0.0247546	0.647866	0.426234	-0.297325	-0.194975	-0.125963	-0.0538186	-0.231806	-0.303624	-0.446839	-0.411165	-0.057608	-0.257514	0.141447	0.095416	0.510911	0.32741	-0.399363	0.307053	0.135094	-0.257311	0.401234	0.0924932	0.0847096	0.375974	0.292729	0.434985	-0.0445639	-0.313288	0.201437	-0.072673	0.404839	0.651082	0.108971	-0.465736	-0.112783	-0.291481	0.352386	-0.0957082	0.357513	0.624963	0.00681956	-0.259723	0.418509	-0.261341	-0.333144
ESRRA	-0.246201	-0.693964	-0.0748828	0.0294789	0.583182	-0.390864	0.563418	-0.115236	-0.0168985	0.0841423	-0.191725	-0.150274	-0.11114	-0.428366	0.0582354	-0.112728	-0.415855	0.701866	0.232369	0.760437	0.270314	0.240509	-0.175963	0.661173	0.0349675	0.442022	0.638841	-0.0963887	-0.394968	0.178545	-0.201793	0.273161	-0.141759	0.157026	-0.582492	-0.168563	0.324372	-0.147963	0.355345	0.420499	0.395615	-0.0135421	0.546844	-0.603376	-0.145374	0.340513	-0.175854	0.0528141	0.398201
ATF3	-0.103603	0.676041	-0.389952	0.360704	0.105501	0.00608026	-0.362597	-0.263929	0.424837	0.254357	-0.0767114	-0.312852	0.155132	0.00415656	-0.186359	-0.306034	0.315553	0.154982	-0.0118634	-0.0450022	-0.533381	0.0494558	-0.222424	0.076402	0.534094	0.227678	0.0846889	0.244418	0.82778	-0.230082	-0.14549	-0.216282	0.31324	-0.127843	0.181737	0.358241	0.144967	-0.0792685	-0.241234	-0.225037	-0.0929455	-0.418683	-0.108164	0.465497	-0.548439	-0.455415	0.368902	0.0550146	-0.0867738
ATF4	0.352558	-0.362857	-0.064972	-0.264802	-0.482437	-0.0624761	0.145829	-0.0688344	0.307825	-0.166941	-0.0369574	0.0836062	0.233697	0.164523	-0.149607	0.403801	-0.178261	-0.356506	-0.621253	-0.191885	-0.214855	-0.0556032	-0.142666	-0.371013	0.112836	0.233879	0.0126975	-0.0805747	0.348486	-0.197041	0.0149681	-0.125216	-0.37285	-0.292501	-0.246099	-0.44017	-0.232853	0.0328643	-0.220405	0.0143029	-0.221806	0.250996	-0.0485163	-0.0712139	-0.0619471	-0.132237	-0.340096	-0.00508208	0.338564
JUND	0.128544	-0.0995905	0.0709977	-0.254499	0.0772452	0.123497	-0.381433	-0.187704	-0.26475	-0.290533	0.0548659	0.156649	0.053333	-0.203393	0.572094	-0.236639	-0.41182	-0.180407	0.0683502	-0.23307	-0.0617235	-0.296479	0.15409	0.0628731	0.156414	-0.455701	-0.392616	0.146283	-0.0354691	0.276447	-0.352168	-0.167451	-0.509078	0.296897	-0.190944	0.10631	-0.148484	0.403825	0.60878	0.0155639	-0.0937922	0.290359	-0.34901	-0.0490689	0.0526492	-0.411544	0.00205017	0.255013	-0.376438
PPARA	-0.0422219	-0.557529	-0.278678	-0.132086	0.0100233	-0.706768	0.459081	0.0866206	0.0994474	-0.728703	-0.500733	-0.124324	0.582967	0.504436	0.0520678	0.699472	-0.601139	0.348533	0.0924363	0.476113	0.191624	0.214091	-0.0777067	-0.253495	-0.386091	0.194518	0.435204	-0.288332	-0.609921	0.461903	0.100974	0.19308	0.229427	0.043295	-0.478921	-0.131666	0.285395	0.0145634	0.107879	0.27742	0.46502	0.0821571	0.317428	-0.754293	0.0541089	0.487878	-0.552986	-0.165994	0.103395
ELF2	-0.0132912	-0.346179	0.219115	-0.152341	-0.227285	0.110906	-0.415182	-0.122219	-0.0903715	-0.0312266	-0.0515662	0.163853	-0.0874095	-0.120891	-0.251442	0.371812	0.027214	-0.507445	-0.650647	-0.227744	-0.218299	-0.177338	-0.345427	-0.357761	0.0561363	-0.0614866	0.0420121	-0.100557	0.332752	-0.399472	0.140114	-0.248278	-0.327073	-0.512008	-0.322197	-0.442219	-0.332362	0.300787	0.0733755	-0.302713	-0.483073	-0.0481851	-0.391806	-0.346046	-0.0766156	-0.271144	-0.299499	-0.24587	0.29094
CEBPG	-0.247142	0.552209	-0.0294012	-0.124658	0.00534222	0.197643	-0.0162115	-0.119723	0.537832	0.00301136	-0.0449046	0.0181973	0.247006	0.522946	-0.0787795	0.178243	-0.0132025	0.210415	0.60789	-0.160514	0.228099	-0.0197488	-0.172444	0.177523	-0.125326	-0.313693	-0.00884382	0.0909908	-0.0655018	0.229576	-0.480255	0.0912861	0.583936	-0.30283	0.139782	0.361456	0.286463	-0.214009	-0.472508	-0.130279	0.0538266	-0.075549	-0.233286	0.00253019	-0.322086	0.290507	0.210889	0.159993	-0.575161
DBP	-0.222591	0.683811	0.125334	0.123017	0.0685509	0.0444219	0.0327095	0.306645	-0.654524	0.277262	0.180173	-0.126567	-0.278841	0.0250605	0.156259	-0.315145	0.039048	0.00873066	0.646072	-0.10936	0.523217	-0.314129	0.253435	0.265858	0.0360352	-0.444447	-0.126983	0.383229	0.115584	0.358059	-0.151443	-0.0656611	0.302882	0.0321083	0.434893	0.322453	0.136371	0.0960087	-0.0220107	-0.0208426	0.0134802	-0.371417	-0.0696366	0.300501	0.169687	0.192164	0.504617	0.368744	-0.305631
FOXM1	0.267683	-0.455503	0.269921	0.181149	0.352794	0.201171	0.23887	-0.0844548	0.54362	0.370271	0.357578	0.321224	-0.254757	-0.57987	-0.181747	-0.193839	0.0345025	0.294848	0.0524106	0.26589	0.0121152	0.147285	-0.0262461	0.421022	0.29845	0.0585946	0.0140926	-0.156918	-0.112389	-0.111637	0.0380636	0.339427	0.0399753	0.320338	-0.075703	-0.244676	0.132891	-0.487657	0.114561	-0.00960833	0.233504	0.37345	0.365375	-0.257229	-0.140576	0.156317	-0.017576	-0.0517371	0.0194001
FOXA1	0.17815	-0.844525	0.0449009	-0.429168	-0.520043	-0.202102	0.0384023	-0.021248	0.864856	-0.419441	-0.0377458	0.0291756	0.117559	-0.192127	-0.299302	0.217267	-0.0786153	-0.244582	-0.689794	0.0276027	-0.277944	0.305918	0.0437651	-0.391868	0.0420564	0.685092	-0.152851	-0.0825296	0.0368164	-0.511647	0.266067	0.622123	-0.244018	0.0977035	-0.125157	-0.402489	-0.180235	-0.337672	0.0456292	0.459162	0.383077	0.531863	0.509975	-0.0989671	0.00302375	0.0493996	0.050656	-0.515016	0.404059
NR1H3	0.213235	0.922446	0.817972	0.6806	-0.367719	0.367532	-0.668102	-0.0414357	-0.102381	0.508446	0.218647	-0.149443	-0.565151	-0.418348	-0.299926	-0.62479	0.461518	-0.913502	-0.478316	-0.689054	-0.471829	-0.73436	-0.0860445	-0.283296	0.706863	-0.0951672	-0.582613	0.28724	0.603697	-0.640623	-0.471531	-0.544774	-0.0308247	-0.051214	0.500327	0.0413767	-0.688298	0.151047	0.453568	-0.280137	-0.710915	-0.151636	-0.793519	0.455483	-0.25804	-0.763864	0.515396	0.393918	0.00239309
MAF	-0.175862	0.174183	-0.0602251	0.354558	-0.17009	-0.131278	0.10326	0.0601223	0.522358	0.510575	0.105568	-0.206778	-0.0280873	0.214896	-0.0941144	-0.0425064	0.629804	0.383468	0.160631	0.0880812	0.100881	0.414127	0.0199736	0.339435	0.170313	-0.107213	-0.200403	0.238045	0.407377	-0.237431	-0.00499656	0.278605	0.27701	0.186333	0.347017	0.517773	0.226128	-0.199512	-0.0466703	0.155373	0.00569526	-0.0855397	0.343023	0.645132	-0.323491	0.183819	0.637102	0.250528	-0.451143
MAZ	-0.220944	-1.22804	-0.660796	-0.0603662	0.587364	-0.739393	0.880034	0.127006	0.0977279	-0.458875	-0.279662	-0.0544525	0.382668	0.0585822	0.111214	0.336457	-0.275641	1.0482	0.260173	0.999999	0.257914	0.838517	0.19301	0.506794	-0.410103	0.165191	0.214242	-0.543289	-0.567847	0.494231	0.665432	0.931663	0.00857712	0.298186	-0.302998	0.2096	0.532543	-0.393958	0.078183	0.346742	0.856779	0.34293	1.03601	-0.267621	0.296541	1.09784	-0.175268	-0.367026	0.00940469
MTF1	0.114588	-0.5885	-0.0662951	0.0795851	-0.0929655	0.101182	0.157428	0.376352	0.120167	0.474397	0.463864	0.130655	-0.45967	-0.431218	-0.494516	-0.191051	0.347754	0.0463618	-0.359871	0.202266	0.193212	0.495166	0.553834	0.110661	0.31745	-0.403855	-1.03189	-0.0616765	0.174896	-0.144319	0.62216	0.495922	-0.271115	0.457035	0.552646	0.216718	-0.610435	-0.190744	0.313506	-0.233396	0.114068	0.348104	0.591577	0.710418	0.493223	0.272336	0.408018	-0.13396	-0.021967
ETV4	-0.223744	0.211318	0.699673	0.150238	-0.0120099	-0.248302	-0.496858	-0.0304427	-0.810258	-0.175664	-0.309145	-0.185695	-0.0342013	0.179481	0.370241	0.587749	0.24134	-0.610556	-0.181702	-0.312105	-0.215271	-0.580522	-0.2007	-0.687409	-0.363936	0.0228991	-0.0690668	-0.064338	-0.179036	-0.0814019	0.00380495	-0.807055	-0.231384	-0.308138	0.147746	-0.183416	-0.699103	0.692749	0.462248	-0.0148063	-0.533435	-0.249346	-0.809214	-0.0810957	0.133853	-0.0424565	-0.207659	0.0456308	-0.220978
SPI1	0.137369	0.153894	0.0883052	0.34167	-0.177443	0.268288	-0.480912	-0.0513906	0.656079	0.631299	0.365842	-0.0424885	-0.27869	-0.197773	-0.258892	0.00630081	0.785481	-0.0503672	-0.368151	-0.105774	-0.305932	0.118059	-0.187286	-0.222853	0.657615	-0.282101	-0.507387	0.246309	0.957065	-0.563743	0.174833	0.106918	0.0282417	-0.157373	0.495596	0.169534	-0.306915	-0.190261	0.0750083	-0.748904	-0.380444	-0.108297	0.0268699	0.914889	-0.379373	-0.379398	0.49204	-0.0949824	-0.332877
SP3	-0.496428	0.608905	-0.277669	0.524545	0.671535	-0.0861783	-0.0106839	0.20378	-0.299609	0.443056	0.00587639	-0.373283	-0.620585	-0.668655	-0.190735	-0.402556	0.337111	0.444352	0.57434	0.584691	0.395887	0.49237	0.219329	0.431103	0.517579	0.270071	0.256579	0.125885	0.334553	0.358588	0.23715	0.134874	0.529401	-0.0749297	1.06167	0.847661	0.0789861	-0.697979	-0.144651	-0.00986149	0.380354	-0.353527	0.38647	0.965231	0.054399	0.417342	0.984047	-0.212479	-0.110035
TCF4	0.121637	-0.464131	0.0672591	-0.365107	0.141108	-0.209731	0.0083763	0.0107555	-0.0394148	-0.511638	-0.33126	0.251611	0.686014	0.328344	0.404342	0.510851	-0.26573	0.116527	0.355655	0.21806	0.138006	0.0015709	-0.114632	0.168043	-0.366213	-0.180096	0.00466276	-0.163126	-0.800567	-0.012475	-0.0918137	-0.0530104	-0.0423755	0.365056	-0.608089	0.102196	0.0506482	0.255975	0.114275	0.13374	0.0531013	0.276191	-0.353245	-0.798678	0.0582375	0.278456	-0.543687	0.149285	-0.230824
TEF	-0.00808629	0.477676	0.0690115	0.217201	0.21991	0.484615	-0.538958	-0.240284	0.0752659	0.328159	0.375809	0.0523942	-0.201554	0.0635832	-0.020099	-0.697715	0.191738	0.0329757	0.0461513	-0.478093	-0.348294	-0.692639	0.0168737	-0.280509	0.600316	-0.314514	-0.386877	-0.235942	0.382964	0.248413	-0.308079	-0.697944	0.703426	-0.169722	0.37019	-0.0107635	-0.0736909	0.0891432	0.182448	-0.583738	-0.519632	-0.0732725	-0.405467	0.328664	-0.281176	-0.120225	0.387676	0.308576	-0.394827
E4F1	0.502834	-0.0349595	0.170753	0.0120265	-0.360936	0.399396	-0.322393	-0.182296	0.0841437	0.300786	0.408652	0.584112	0.139879	0.0108793	-0.270193	-0.0592132	0.0305634	-0.355161	-0.465836	-0.671788	-0.05793	-0.642881	-0.246205	-0.21076	-0.0193118	-0.107954	-0.351412	-0.3773	-0.203242	-0.441901	-0.219437	-0.00506902	0.0610562	-0.223503	-0.352403	-0.518712	0.00625017	0.019747	-0.320395	-0.327416	-0.61037	0.416199	-0.501761	-0.371956	-0.128646	-0.234565	-0.206907	-0.259807	-0.443574
TCF12	-0.493975	-0.080114	-0.0510258	0.2201	0.590834	0.370107	-0.063583	-0.162303	0.0112029	0.240093	0.15512	-0.0622557	-0.699824	-0.415107	-0.124422	-0.228809	0.148953	0.0192595	-0.0943177	-0.0383003	-0.191006	-0.0921117	0.191412	0.15199	0.370625	0.0209719	-0.573359	-0.218523	0.228272	0.190549	0.142162	0.0322706	-0.205661	-0.139641	0.388482	-0.00549951	-0.54637	-0.116099	0.22751	-0.132834	-0.101086	0.0108887	0.208764	0.297631	0.225889	0.04728	0.327572	-0.269544	-0.15569
IRF8	-0.211186	-0.531434	-0.159228	-0.264741	0.523986	0.000266561	0.0613358	0.0856285	0.215662	0.0801581	0.184792	0.24371	-0.302328	-0.372779	-0.204339	0.331667	0.204889	0.255709	0.316284	0.446749	0.591702	0.365782	0.0345384	0.320509	-0.185048	0.0972909	0.0994684	0.137889	-0.463582	-0.0764626	0.338543	0.485105	0.0422245	0.202191	0.0180662	0.0926339	-0.00280244	-0.414002	-0.248104	0.00557248	0.180343	0.21236	0.380459	-0.0718684	0.135487	0.377997	0.26475	-0.419889	-0.369706
SMAD3	0.321052	-0.565171	-0.729411	-0.241246	0.22951	-0.117478	0.153123	0.209486	0.811848	-0.261827	0.265317	0.452662	0.694338	0.193221	-0.134541	0.437595	-0.291786	0.271933	-0.436053	0.144433	0.0836978	0.417605	0.139365	-0.0662379	-0.114553	0.435991	0.0883537	-0.299556	-0.236995	-0.30326	0.613736	0.47793	-0.299216	0.0316455	-0.720036	-0.266117	0.0673287	0.069528	-0.378727	0.066734	-0.00710448	-0.0386625	0.122924	-0.562455	0.103121	0.0933129	-0.540336	-0.335771	-0.0400694
TEAD1	0.220603	0.658176	0.466151	-0.0231212	-0.617593	0.366083	-0.344825	-0.165165	-0.168504	0.302543	0.19904	-0.0303473	-0.103824	0.310933	0.186806	-0.417141	0.305253	-0.312781	-0.0434318	-0.353077	-0.340966	-0.671903	0.0717336	-0.0276788	0.302174	-0.885453	-0.478085	0.282802	0.793431	-0.0595764	-0.425421	-0.33165	-0.0452114	0.111476	0.555736	0.0083028	-0.120771	0.14262	0.153363	-0.258399	-0.0823007	0.249113	-0.337107	0.479201	-0.270443	-0.393834	0.245338	0.368622	-0.354071
GTF2I	-0.265096	0.614114	0.178873	0.442506	-0.371262	0.163282	-0.226093	0.0973597	-0.454455	0.0606267	0.187929	-0.107634	-0.30499	0.309946	-0.106429	-0.511372	0.259206	-0.418073	-0.261379	-0.390745	-0.322123	-0.473339	0.361016	-0.22101	0.441012	-0.658493	-0.954887	-0.0999026	0.576517	0.144331	0.127028	-0.147108	0.7156	0.0486594	0.927009	0.307754	-0.286273	0.186944	0.314162	-0.584386	-0.0405714	-0.0347654	-0.373475	0.777815	0.35259	-0.0247273	0.352003	0.00802271	-0.275754
GTF2A1	-0.228843	0.183736	0.466547	-0.00710468	-0.0693827	0.426781	-0.497993	-0.012808	0.0959377	0.599809	0.266661	0.0371021	-0.335211	-0.156623	-0.223707	-0.23877	0.412654	-0.218469	-0.0174005	-0.304107	0.198816	-0.0873676	-0.186483	0.22957	0.167931	-0.559034	-0.554802	0.340626	0.58107	-0.15174	-0.281305	-0.179426	0.36817	-0.225665	0.618618	0.414288	-0.229883	0.0824129	0.230686	-0.515198	-0.198036	-0.0604122	-0.403089	0.704617	-0.144903	-0.0797671	0.454927	0.0501068	-0.411713
SF1	-0.184388	0.0952247	0.217997	-0.161714	-0.443526	0.343683	-0.426948	-0.173256	-0.0479968	0.143303	-0.0375445	0.178174	-0.0752752	0.372495	-0.424016	0.156466	0.154127	-0.215338	-0.129983	-0.538112	-0.12768	-0.0599484	-0.130346	-0.0699045	-0.0817152	-0.539553	-0.642116	-0.0636958	0.228034	0.150662	-0.0776815	-0.319508	0.538522	-0.547315	0.252566	0.324805	-0.0880142	0.134911	-0.0485394	-0.61482	-0.187456	0.148529	-0.297624	0.326807	0.136676	-0.0301429	0.226536	-0.27625	-0.355592
CDX2	-0.220037	1.02975	0.252149	0.0677825	-0.153263	0.352338	-0.294461	-0.0494942	-0.482986	-0.0755006	0.115166	-0.162202	-0.370446	0.283367	0.45094	-0.480365	-0.0926331	-0.569793	-0.028063	-0.67676	-0.20647	-0.665692	0.335873	-0.0919475	0.0445503	-0.058244	-0.105633	0.262628	0.0631212	0.160661	-0.0828235	-0.55712	-0.372962	-0.058531	0.268695	-0.00569483	-0.055096	0.496022	0.244541	-0.00117471	-0.59462	-0.368497	-0.436842	0.534871	0.300066	-0.43498	0.0304743	0.528988	-0.0769372
POSTN	0.056427	-0.229914	-0.256565	-0.0675099	-0.202203	-0.382396	0.251271	0.465658	-0.180642	-0.0662259	-0.00515112	0.166967	0.544443	0.263966	0.10647	0.413864	-0.279706	0.0723987	-0.307397	-0.102567	0.361209	-0.202457	0.0593934	0.053574	-0.488662	0.256584	-0.0269111	-0.484521	-0.363475	-0.318611	0.165827	0.201188	-0.263236	0.226563	-0.391767	-0.317282	-0.216855	0.444222	-0.117639	0.0993206	-0.360946	-0.427666	-0.21077	-0.658089	0.377565	0.18118	-0.636005	0.0779988	0.41729
SMAD4	0.240297	0.0754145	0.177466	0.157703	-0.0890545	0.178033	-0.270625	0.169909	0.369181	0.23711	0.117286	0.0209906	-0.331694	-0.0829385	-0.374783	-0.410794	0.578144	-0.111793	-0.0479771	0.151803	-0.334227	0.00683149	0.166393	-0.301193	0.456484	-0.236985	-0.335814	0.158646	0.234455	-0.104155	0.272348	0.053892	0.535682	0.101722	0.369294	0.162851	-0.0163001	-0.373213	0.211134	-0.395052	0.110842	0.142578	0.2125	0.275119	-0.165954	0.0401955	0.421694	-0.0800955	-0.489392
LEF1	0.295864	-0.440838	0.0101345	-0.290088	0.144852	-0.024298	0.621576	-0.311699	0.466245	-0.221551	0.0405899	0.358837	0.215511	0.295779	-0.0381384	0.200337	-0.543414	0.293958	-0.138995	-0.104587	-0.157761	0.068341	-0.219177	0.279339	-0.193829	0.3548	0.148877	-0.369582	-0.129239	0.232537	-0.258356	0.0430831	-0.340797	0.109594	-0.683787	-0.523682	0.492712	-0.066016	-0.0716033	0.192538	0.154464	0.432338	0.226005	-0.688052	-0.201363	-0.0905744	-0.735314	-0.0317175	0.496093
ELF1	-0.0949582	-0.435293	0.535123	-0.018903	0.248247	-0.251993	0.069961	-0.336499	-0.250048	-0.309023	-0.154836	-0.0901361	-0.0213983	0.174079	0.291903	0.244295	0.176469	0.263923	-0.0620451	0.393379	-0.566706	-0.0744072	-0.193698	-0.319661	0.159452	0.075848	0.324064	-0.365759	-0.0508042	0.206501	0.418989	0.0375973	0.109635	-0.00205455	0.0976391	-0.462183	0.128352	0.0611318	0.414665	0.362158	0.169564	0.163415	0.346957	0.0479646	-0.100141	0.446137	-0.154371	-0.0345696	-0.10067
HMGA1	-0.279631	0.981774	0.0361679	-0.0504424	0.148779	0.487264	-0.539159	-0.42697	-0.0184373	-0.134954	-0.217388	-0.42484	-0.51256	-0.0217649	-0.011211	-0.406093	0.234523	-0.19919	0.450247	0.205411	-0.53639	-0.158345	0.046263	-0.378705	0.729097	-0.183425	0.0785425	0.605374	0.402931	0.346098	-0.116073	-0.506874	0.50252	-0.347607	0.748486	0.525544	0.015435	-0.355408	0.0404597	-0.183371	0.0925401	-0.0513725	-0.265184	0.903534	-0.386762	-0.187609	0.869818	-0.227937	-0.619279
RUNX1	0.226503	0.389438	0.108722	-0.205366	-0.0337912	0.658218	-0.288245	-0.00410078	0.522368	0.128399	0.416549	0.395344	0.033637	0.224159	-0.0796297	-0.106756	0.315655	-0.120887	-0.117853	-0.487697	-0.0361781	-0.0880753	0.0147907	-0.201382	-0.0581531	0.0318746	-0.21706	0.263932	0.429674	-0.23115	-0.101363	-0.10558	-0.0563552	-0.106985	-0.0364511	-0.00415915	0.161173	-0.136944	-0.381453	-0.270632	-0.34941	0.214946	-0.13177	0.238471	-0.259619	-0.383583	0.140066	-0.14866	-0.520045
NFYB	-0.269319	0.26918	0.880527	0.181142	0.00229096	0.0263324	-0.127477	0.186208	-0.55866	0.121819	-0.149357	-0.243816	-0.498258	-0.416184	0.517519	-0.387985	0.27974	-0.264859	0.486006	0.161135	0.277366	-0.140646	0.309749	0.196992	0.101252	-0.548742	-0.119914	0.383519	-0.192336	0.0295541	-0.115172	-0.232729	-0.183402	0.407212	0.341924	0.330707	-0.0776901	0.153633	0.992843	0.404957	0.259664	0.00777006	-0.162982	0.281686	0.191309	0.259719	0.644168	0.325103	-0.577024
[truncated: 9 more rows]
[truncated: 101 more columns]

## Sheet: perm-P-left-tailed-TFa-coadread
perm-P-left-tailed-TFa-coadread: Significance analysis (permutation test) - left tailed p-values of each TF for COADREAD
[truncated: 117 more rows]
[truncated: 101 more columns]

## Sheet: perm-P-right-tailed-TFa-coadrea
perm-P-right-tailed-TFa-coadread: Significance analysis (permutation test) - right tailed p-values of each TF for COADREAD
[truncated: 117 more rows]
[truncated: 101 more columns]

[truncated: 63 more sheets: TFa_gbm, perm-P-left-tailed-TFa-gbm, perm-P-right-tailed-TFa-gbm, TFa_hnsc, perm-P-left-tailed-TFa-hnsc, perm-P-right-tailed-TFa-hnsc, TFa_kirc, perm-P-left-tailed-TFa-kirc, perm-P-right-tailed-TFa-kirc, TFa_luad, perm-P-left-tailed-TFa-luad, perm-P-right-tailed-TFa-luad, TFa_lusc, perm-P-left-tailed-TFa-lusc, perm-P-right-tailed-TFa-lusc, TFa_ov, perm-P-left-tailed-TFa-ov, perm-P-right-tailed-TFa-ov, TFa_prad, perm-P-left-tailed-TFa-prad …]
